# Supplementary material for: Molecular approaches uncover cryptic diversity in intertidal Ligia isopods (Crustacea, Isopoda, Ligiidae) across the southern Africa coastline
Source: PeerJ. 2018 Apr 19;6:e4658. doi: 10.7717/peerj.4658 (PMC5911383; doi:10.7717/peerj.4658)
Supplement: Supplemental Information 1 — Identical sequences from different individuals were removed prior to analyses. [file peerj-06-4658-s001.nex]

#NEXUS
BEGIN DATA;
	DIMENSIONS NTAX=111 NCHAR=658;
	FORMAT DATATYPE=DNA GAP=- MISSING=? ;
MATRIX
A1_1   AACTTTATATTTTGTATTTGGAGCTTGGGCTGGTGCAGTAGGGACTGCATTAAGAATATTAATTCGAACAGAGTTAGGACAAGTTGGTAGAATAATTGGAGATGATCAAATTTATAACGTAATTGTAACAGCTCATGCTTTTGTAATAATTTTTTTTATAGTAATACCTGTTATAATTGGAGGATTTGGAAACTGATTAGTTCCTTTAATGTTAGGCGCCCCTGATATAGCGTTTCCTCGTATAAATAATATAAGGTTTTGATTATTACCTCCCTCTTTAACTTTATTATTAAGAAGAGGATTAGTAGAAAGAGGAGTAGGAACAGGTTGAACTGTATACCCCCCACTAGCTAGAGGTATTGCTCATAGTGGGGCTTCTGTAGATTTAGGTATCTTTTCATTACACTTGGCTGGAGCTTCATCTATTTTAGGGGCCGTTAATTTTATTACAACTGCTATTAATATACGATCCGCAGGAATAACTATAGATCGGATACCCTTATTTGTTTGATCTGTATTTATTACAGCAATTTTATTATTATTATCATTACCAGTATTAGCAGGAGCTATCACTATACTTTTAACAGATCGTAATCTTAATACTTCTTTCTTTGACCCTAGAGGAGGGGGAGATCCAGTTTTATACCAACATTTGTTT
A1_2   AACTTTATATTTTGTATTTGGAGCTTGGGCTGGTGCAGTAGGGACTGCATTAAGAATATTAATTCGAACAGAGTTAGGACAAGTTGGTAGAATAATTGGAGATGATCAAATTTATAACGTAATTGTAACAGCTCATGCTTTTGTAATAATTTTTTTTATAGTAATACCTGTTATAATTGGAGGATTTGGAAACTGATTAGTTCCTTTAATGTTAGGCGCCCCTGATATAGCGTTTCCTCGTATAAATAATATAAGGTTTTGATTATTACCTCCCTCTTTAACTTTATTATTAAGAAGAGGATTAGTAGAAAGAGGAGTAGGAACAGGTTGAACTGTATACCCCCCACTAGCTAGAGGTATTGCTCATAGTGGGGCTTCTGTAGATTTAGGTATCTTTTCATTACACTTGGCTGGAGCTTCATCTATTTTAGGGGCCGTTAATTTTATTACAACTGCTATTAATATACGATCCGCAGGAATAACTATAGATCGGATACCCTTATTTGTTTGATCTGTATTTATTACAGCAATTTTATTATTATTATCATTACCAGTATTAGCAGGAGCTATCACTATACTTTTAACAGATCGTAATCTTAATACTTCTTTCTTTGACCCTAGAGGAGGGGGAGATCCAGTTTTATACCAACATTTGTTT
A3_1   AACTTTATATTTTGTATTTGGAGCTTGGGCTGGTGCAGTAGGAACTGCATTAAGAATATTAATTCGAACAGAGTTAGGACAAGTTGGTAGAATAATTGGAGATGATCAAATTTATAATGTAATTGTAACAGCTCACGCTTTTGTTATAATTTTTTTTATAGTTATACCTGTTATAATTGGAGGATTTGGAAATTGATTAGTCCCTTTAATATTAGGTGCTCCTGATATAGCGTTTCCTCGTATAAATAATATAAGGTTCTGATTATTACCTCCCTCTTTAACTCTATTATTAAGAAGAGGATTAGTAGAAAGAGGGGTAGGAACAGGTTGAACTGTATACCCTCCACTAGCTAGTGGTATTGCTCACAGTGGAGCTTCTGTAGATTTAGGTATTTTTTCATTACATTTAGCTGGAGCCTCATCTATTTTAGGAGCAGTTAATTTTATCACAACTGCTATTAATATACGATCTGCAGGAATAACTATAGATCGAATACCATTATTTGTTTGATCTGTATTTATTACAGCAATTTTATTATTATTATCATTACCAGTATTAGCAGGAGCTATCACCATACTTTTAACAGATCGTAATCTTAATACTTCTTTCTTTGATCCTAGGGGAGGAGGAGATCCAGTTTTATACCAACATTTATTT
A3_2   AACTTTATATTTTGTATTTGGAGCTTGGGCTGGTGCAGTAGGAACTGCATTAAGAATATTAATTCGAACAGAGTTAGGACAAGTTGGTAGAATAATTGGAGATGATCAAATTTATAATGTAATTGTAACAGCTCACGCTTTTGTTATAATTTTTTTTATAGTTATACCTGTTATAATTGGAGGATTTGGAAATTGATTAGTCCCTTTAATATTAGGTGCTCCTGATATAGCGTTTCCTCGTATAAATAATATAAGGTTCTGATTATTACCCCCCTCTTTAACTCTATTATTAAGAAGAGGATTAGTAGAAAGAGGGGTAGGAACAGGTTGAACTGTATACCCTCCACTAGCTAGTGGTATTGCTCACAGTGGAGCTTCTGTAGATTTAGGTATTTTTTCATTACATTTAGCTGGAGCCTCATCTATTTTAGGAGCAGTTAATTTTATCACAACTGCTATTAATATACGATCTGCAGGAATAACTATAGATCGAATACCATTATTTGTTTGATCTGTATTTATTACAGCAATTTTATTATTATTATCATTACCAGTATTAGCAGGAGCTATCACCATACTTTTAACAGATCGTAATCTTAATACTTCTTTCTTTGATCCTAGGGGAGGAGGAGATCCAGTTTTATACCAACATTTATTT
A3_3   AACTTTATATTTTGTATTTGGAGCTTGGGCTGGTGCAGTAGGAACTGCATTAAGAATATTAATTCGAACAGAGTTAGGACAAGTTGGTAGAATAATTGGAGATGATCAAATTTATAATGTAATTGTAACAGCTCACGCTTTTGTTATAATTTTTTTTATAGTTATACCTGTTATAATTGGAGGATTTGGAAATTGATTAGTCCCTTTAATATTAGGTGCTCCTGATATAGCGTTTCCTCGTATAAATAATATAAGGTTCTGATTATTACCCCCCTCTTTAACTCTATTATTAAGAAGAGGATTAGTAGAAAGAGGGGTAGGAACAGGTTGAACTGTATACCCTCCACTAGCTAGTGGTATTGCTCACAGTGGAGCTTCTGTAGATTTAGGTATTTTTTCATTACATTTAGCTGGAGCCTCATCTATTTTAGGAGCAGTTAATTTTATCACAACTGCTATTAATATACGATCTGCAGGAATAACTATAGATCGAATACCATTATTTGTTTGATCTGTATTTATTACAGCAATTTTATTATTATTATCATTACCAGTATTAGCAGGAGCTATCACCATACTTTTAACAGATCGTAATCTTAATACTTCTTTCTTTGATCCTAGGGGAGGAGGAGATCCAGTTTTATACCAACATTTATTT
A3_4   AACTTTATATTTTGTATTTGGAGCTTGGGCTGGTGCAGTAGGAACTGCATTAAGAATATTAATTCGAACAGAGTTAGGACAAGTTGGTAGAATAATTGGAGATGATCAAATTTATAATGTAATTGTAACAGCTCACGCTTTTGTTATAATTTTTTTTATAGTTATACCTGTTATAATTGGAGGATTTGGAAATTGATTAGTCCCTTTAATATTAGGTGCTCCTGATATAGCGTTTCCTCGTATAAATAATATAAGGTTCTGATTATTACCCCCCTCTTTAACTCTATTATTAAGAAGAGGATTAGTAGAAAGAGGGGTAGGAACAGGTTGAACTGTATACCCTCCACTAGCTAGTGGTATTGCTCACAGTGGAGCTTCTGTAGATTTAGGTATTTTTTCATTACATTTAGCTGGAGCCTCATCTATTTTAGGAGCAGTTAATTTTATCACAACTGCTATTAATATACGATCTGCAGGAATAACTATAGATCGAATACCATTATTTGTTTGATCTGTATTTATTACAGCAATTTTATTATTATTATCATTACCAGTATTAGCAGGAGCTATCACCATACTTTTAACAGATCGTAATCTTAATACTTCTTTCTTTGATCCTAGGGGAGGAGGAGATCCAGTTTTATACCAACATTTATTT
A3_5   AACTTTATATTTTGTATTTGGAGCTTGGGCTGGTGCAGTAGGAACTGCATTAAGAATATTAATTCGAACAGAGTTAGGACAAGTTGGTAGAATAATTGGAGATGATCAAATTTATAATGTAATTGTAACAGCTCACGCTTTTGTTATAATTTTTTTTATAGTTATACCTGTTATAATTGGAGGATTTGGAAATTGATTAGTCCCTTTAATATTAGGTGCTCCTGATATAGCGTTTCCTCGTATAAATAATATAAGGTTCTGATTATTACCCCCCTCTTTAACTCTATTATTAAGAAGAGGATTAGTAGAAAGAGGGGTAGGAACAGGTTGAACTGTATACCCTCCACTAGCTAGTGGTATTGCTCACAGTGGAGCTTCTGTAGATTTAGGTATTTTTTCATTACATTTAGCTGGAGCCTCATCTATTTTAGGAGCAGTTAATTTTATCACAACTGCTATTAATATACGATCTGCAGGAATAACTATAGATCGAATACCATTATTTGTTTGATCTGTATTTATTACAGCAATTTTATTATTATTATCATTACCAGTATTAGCAGGAGCTATCACCATACTTTTAACAGATCGTAATCTTAATACTTCTTTCTTTGATCCTAGGGGAGGAGGAGATCCAGTTTTATACCAACATTTATTT
A2_1   AACTTTATATTTTGTATTTGGGGCTTGGGCTGGTGCAGTAGGAACTGCACTAAGAATATTAATTCGAACAGAGTTAGGACAAGTTGGGAGAATAATTGGAGATGATCAGATTTATAATGTAATTGTAACAGCTCATGCTTTTGTAATAATTTTTTTTATAGTTATACCTGTTATAATTGGAGGATTTGGAAATTGATTAGTTCCTTTAATATTAGGTGCCCCTGATATAGCGTTTCCTCGAATAAATAATATAAGGTTTTGATTATTACCCCCCTCTTTAACTTTATTATTAAGGAGAGGGTTAGTAGAGAGAGGAGTGGGTACAGGTTGAACTGTATATCCCCCATTAGCTAGGGGTATTGCCCATAGTGGAGCTTCGGTAGATTTAGGTATTTTTTCATTACATTTAGCTGGAGCCTCATCTATTTTAGGGGCAGTTAATTTTATTACAACTGCTATTAATATACGATCTGCAGGAATAACTATAGATCGAATACCCTTATTTGTTTGATCTGTATTTATTACAGCAATTTTATTATTATTATCGTTACCAGTATTAGCAGGGGCTATTACTATACTTTTAACAGATCGTAATCTTAATACTTCTTTCTTTGATCCTAGAGGAGGGGGAGATCCAGTTTTATACCAACATTTATTT
A2_2   AACTTTATATTTTGTATTTGGGGCTTGGGCTGGTGCAGTAGGAACTGCACTAAGAATATTAATTCGAACAGAGTTAGGACAAGTTGGGAGAATAATTGGAGATGATCAGATTTATAATGTAATTGTAACAGCTCATGCTTTTGTAATAATTTTTTTTATAGTTATACCTGTTATAATTGGAGGATTTGGAAATTGATTAGTTCCTTTAATATTAGGTGCCCCTGATATAGCGTTTCCTCGAATAAATAATATAAGGTTTTGATTATTACCCCCCTCTTTAACTTTATTATTAAGGAGAGGGTTAGTAGAGAGAGGAGTGGGTACAGGTTGAACTGTATATCCCCCATTAGCTAGGGGTATTGCCCATAGTGGAGCTTCGGTAGATTTAGGTATTTTTTCATTACATTTAGCTGGAGCCTCATCTATTTTAGGGGCAGTTAATTTTATTACAACTGCTATTAATATACGATCTGCAGGAATAACTATAGATCGAATACCCTTATTTGTTTGATCTGTATTTATTACAGCAATTTTATTATTATTATCGTTACCAGTATTAGCAGGGGCTATTACTATACTTTTAACAGATCGTAATCTTAATACTTCTTTCTTTGATCCTAGAGGAGGGGGAGATCCAGTTTTATACCAACATTTATTT
A2_5   AACTTTATATTTTGTATTTGGGGCTTGGGCTGGTGCAGTAGGAACTGCACTAAGAATATTAATTCGAACAGAGTTAGGACAAGTTGGGAGAATAATTGGAGATGATCAGATTTATAATGTAATTGTAACAGCTCATGCTTTTGTAATAATTTTTTTTATAGTTATACCTGTTATAATTGGAGGATTTGGAAATTGATTAGTTCCTTTAATATTAGGTGCCCCTGATATAGCGTTTCCTCGAATAAATAATATAAGGTTTTGATTATTACCCCCCTCTTTAACTTTATTATTAAGGAGAGGGTTAGTAGAGAGAGGAGTGGGTACAGGTTGAACTGTATATCCCCCATTAGCTAGGGGTATTGCCCATAGTGGAGCTTCGGTAGATTTAGGTATTTTTTCATTACATTTAGCTGGAGCCTCATCTATTTTAGGGGCAGTTAATTTTATTACAACTGCTATTAATATACGATCTGCAGGAATAACTATAGATCGAATACCCTTATTTGTTTGATCTGTATTTATTACAGCAATTTTATTATTATTATCGTTACCAGTATTAGCAGGGGCTATTACTATACTTTTAACAGATCGTAATCTTAATACTTCTTTCTTTGATCCTAGAGGAGGGGGAGATCCAGTTTTATACCAACATTTATTT
B1_1   AACATTGTATTTTGTATTTGGGGCTTGAGCTGGAGCAGTAGGAACTGCTCTAAGTATATTAATTCGAACTGAATTAGGACAAGTAGGTAGAATAATTGGAGATGATCAAATCTATAATGTTATTGTAACAGCTCATGCTTTTGTAATAATTTTTTTTATAGTTATACCTGTTATAATTGGAGGATTTGGAAATTGATTAGTACCTTTAATATTAGGAGCCCCTGATATAGCATTTCCTCGTATAAATAATATAAGGTTTTGATTATTACCCCCTTCTTTAACATTATTATTAAGAAGAGGGTTAGTAGAGAGAGGGGTAGGAACAGGGTGGACTGTATACCCTCCTCTAGCTAGAGGTATCGCTCACAGAGGGGCTTCTGTAGATTTAGGAATTTTTTCACTTCATTTAGCCGGAGCTTCATCTATTTTAGGTGCAGTAAATTTTATTACTACTGCTATTAATATACGGTCTGCAGGAATAACTATAGATCGAATACCTTTATTTGTATGATCTGTATTTATTACAGCTATTCTATTATTATTATCATTACCAGTTTTAGCTGGGGCCATCACTATACTTTTAACAGATCGTAATCTTAATACTTCTTTTTTTGATCCTAGAGGAGGAGGAGATCCAGTTTTATATCAACATTTATTT
B1_4   AACATTGTATTTTGTATTTGGGGCTTGAGCTGGAGCAGTAGGAACTGCTCTAAGTATATTAATTCGAACTGAATTAGGACAAGTAGGTAGAATAATTGGAGATGATCAAATCTATAATGTTATTGTAACAGCTCATGCTTTTGTAATAATTTTTTTTATAGTTATACCTGTTATAATTGGAGGATTTGGAAATTGATTAGTACCTTTAATATTAGGAGCCCCTGATATAGCATTTCCTCGTATAAATAATATAAGGTTTTGATTATTACCCCCTTCTTTAACATTATTATTAAGAAGAGGGTTAGTAGAGAGAGGGGTAGGAACAGGGTGGACTGTATACCCTCCTCTAGCTAGAGGTATCGCTCACAGAGGGGCTTCTGTAGATTTAGGAATTTTTTCACTTCATTTAGCCGGAGCTTCATCTATTTTAGGTGCAGTAAATTTTATTACTACTGCTATTAATATACGGTCTGCAGGAATAACTATAGATCGAATACCTTTATTTGTATGATCTGTATTTATTACAGCTATTCTATTATTATTATCATTACCAGTTTTAGCTGGGGCCATCACTATACTTTTAACAGATCGTAATCTTAATACTTCTTTTTTTGATCCTAGAGGAGGAGGAGATCCAGTTTTATATCAACATTTATTT
B1_2   AACATTGTATTTTGTATTTGGGGCTTGAGCTGGAGCAGTAGGAACTGCTCTAAGTATATTAATTCGAACTGAATTAGGACAAGTAGGTAGAATAATTGGAGATGATCAAATCTATAATGTTATTGTAACAGCTCATGCTTTTGTAATAATTTTTTTTATAGTTATACCTGTTATAATTGGAGGATTTGGAAATTGATTAGTACCTTTAATATTAGGAGCCCCTGATATAGCATTTCCTCGTATAAATAATATAAGGTTTTGATTATTACCCCCTTCTTTAACATTATTATTAAGAAGAGGGTTAGTAGAGAGAGGGGTAGGAACAGGGTGAACTGTATACCCTCCTCTAGCTAGAGGTATCGCTCACAGAGGGGCTTCTGTAGATTTAGGAATTTTTTCACTTCATTTAGCCGGAGCTTCATCTATTTTAGGTGCAGTAAATTTTATTACTACTGCTATTAATATACGGTCTGCAGGAATAACTATAGATCGAATACCTTTATTTGTATGATCTGTATTTATTACAGCTATTCTATTATTATTATCATTACCAGTTTTAGCTGGGGCCATCACTATACTTTTAACAGATCGTAATCTTAATACTTCTTTTTTTGATCCTAGAGGAGGAGGAGATCCAGTTTTATATCAACATTTATTT
B1_3   AACATTGTATTTTGTATTTGGGGCTTGAGCTGGAGCAGTAGGAACTGCTCTAAGTATATTAATTCGAACTGAATTAGGACAAGTAGGTAGAATAATTGGAGATGATCAAATCTATAATGTTATTGTAACAGCTCATGCTTTTGTAATAATTTTTTTTATAGTTATACCTGTTATAATTGGAGGATTTGGAAATTGATTAGTACCTTTAATATTAGGAGCTCCTGATATAGCATTCCCTCGTATAAATAATATAAGGTTTTGATTATTACCCCCTTCTTTAACATTATTATTAAGAAGAGGGTTAGTAGAGAGAGGGGTAGGAACAGGGTGGACTGTATATCCTCCTCTAGCTAGAGGTATCGCTCACAGAGGGGCTTCTGTAGATTTAGGAATTTTTTCACTTCATTTAGCCGGAGCTTCATCTATTTTAGGTGCAGTAAATTTTATTACTACTGCTATTAATATACGGTCTGCAGGAATAACTATAGATCGAATACCTTTATTTGTATGATCTGTATTTATTACAGCTATTCTATTATTATTATCATTACCAGTTTTAGCTGGGGCCATCACTATACTTTTAACAGATCGTAATCTTAATACTTCTTTTTTTGATCCTAGAGGAGGAGGAGATCCAGTTTTATATCAACATTTATTT
B2_1   AACATTGTATTTTGTATTTGGGGCTTGAGCTGGAGCAGTAGGAACTGCTCTAAGTATATTAATTCGAACTGAATTAGGACAAGTAGGTAGAATAATTGGAGATGATCAAATCTATAATGTTATTGTAACAGCTCATGCTTTTGTAATAATTTTTTTTATAGTTATACCTGTTATAATTGGAGGATTTGGAAATTGATTAGTACCTTTAATATTAGGAGCTCCTGATATAGCATTTCCTCGTATAAATAATATAAGGTTTTGATTATTACCCCCTTCTTTAACATTATTATTAAGAAGAGGGTTAGTAGAGAGAGGGGTAGGAACAGGGTGGACTGTATATCCTCCTCTAGCTAGAGGTATTGCTCACAGAGGGGCTTCTGTAGATTTAGGAATTTTTTCACTTCATTTAGCCGGAGCTTCATCTATTTTAGGTGCAGTAAATTTTATTACTACCGCTATTAATATACGGTCTGCAGGAATAACTATAGATCGAATACCTTTATTTGTATGATCTGTATTTATTACAGCTATTCTATTATTATTATCATTACCAGTTTTAGCTGGGGCCATCACTATGCTTTTAACAGATCGTAATCTTAATACTTCTTTTTTTGACCCTAGAGGAGGAGGAGATCCAGTTTTATATCAACATTTATTT
B2_2   AACATTGTATTTTGTATTTGGGGCTTGAGCTGGAGCAGTAGGAACTGCTCTAAGTATATTAATTCGAACTGAATTAGGACAAGTAGGTAGAATAATTGGAGATGATCAAATCTATAATGTTATTGTAACAGCTCATGCTTTTGTAATAATTTTTTTTATAGTTATACCTGTTATAATTGGAGGATTTGGAAATTGATTAGTACCTTTAATATTAGGAGCTCCTGATATAGCATTTCCTCGTATAAATAATATAAGGTTTTGATTATTACCCCCTTCTTTAACATTATTATTAAGAAGAGGGTTAGTAGAGAGAGGGGTAGGAACAGGGTGGACTGTATATCCTCCTCTAGCTAGAGGTATTGCTCACAGAGGGGCTTCTGTAGATTTAGGAATTTTTTCACTTCATTTAGCCGGAGCTTCATCTATTTTAGGTGCAGTAAATTTTATTACTACCGCTATTAATATACGGTCTGCAGGAATAACTATAGATCGAATACCTTTATTTGTATGATCTGTATTTATTACAGCTATTCTATTATTATTATCATTACCAGTTTTAGCTGGGGCCATCACTATGCTTTTAACAGATCGTAATCTTAATACTTCTTTTTTTGACCCTAGAGGAGGAGGAGATCCAGTTTTATATCAACATTTATTT
B2_5   AACATTGTATTTTGTATTTGGGGCTTGAGCTGGAGCAGTAGGAACTGCTCTAAGTATATTAATTCGAACTGAATTAGGACAAGTAGGTAGAATAATTGGAGATGATCAAATCTATAATGTTATTGTAACAGCTCATGCTTTTGTAATAATTTTTTTTATAGTTATACCTGTTATAATTGGAGGATTTGGAAATTGATTAGTACCTTTAATATTAGGAGCTCCTGATATAGCATTTCCTCGTATAAATAATATAAGGTTTTGATTATTACCCCCTTCTTTAACATTATTATTAAGAAGAGGGTTAGTAGAGAGAGGGGTAGGAACAGGGTGGACTGTATATCCTCCTCTAGCTAGAGGTATTGCTCACAGAGGGGCTTCTGTAGATTTAGGAATTTTTTCACTTCATTTAGCCGGAGCTTCATCTATTTTAGGTGCAGTAAATTTTATTACTACCGCTATTAATATACGGTCTGCAGGAATAACTATAGATCGAATACCTTTATTTGTATGATCTGTATTTATTACAGCTATTCTATTATTATTATCATTACCAGTTTTAGCTGGGGCCATCACTATGCTTTTAACAGATCGTAATCTTAATACTTCTTTTTTTGACCCTAGAGGAGGAGGAGATCCAGTTTTATATCAACATTTATTT
B2_4   AACATTGTATTTTGTATTTGGGGCTTGAGCTGGAGCAGTAGGAACTGCTCTAAGTATATTAATTCGAACTGAATTAGGACAAGTAGGTAGAATAATTGGGGATGATCAAATCTATAATGTTATTGTAACAGCTCATGCTTTTGTAATAATTTTTTTTATAGTTATACCTGTTATAATTGGAGGATTTGGAAATTGATTAGTACCTTTAATATTAGGAGCTCCTGATATAGCATTTCCTCGTATAAATAATATAAGGTTTTGATTATTACCCCCTTCTTTAACATTATTATTAAGAAGAGGGTTAGTAGAGAGAGGGGTAGGAACAGGGTGGACTGTATATCCTCCTCTAGCTAGAGGTATTGCTCACAGAGGGGCTTCTGTAGATTTAGGAATTTTTTCACTTCATTTAGCCGGAGCTTCATCTATTTTAGGTGCAGTAAATTTTATTACTACCGCTATTAATATACGGTCTGCAGGAATAACTATAGATCGAATACCTTTATTTGTATGATCTGTATTTATTACAGCTATTCTATTATTATTATCATTACCAGTTTTAGCTGGGGCCATCACTATGCTTTTAACAGATCGTAATCTTAATACTTCTTTTTTTGACCCTAGAGGAGGAGGAGATCCAGTTTTATATCAACATTTATTT
B4_2   AACATTGTATTTTGTATTTGGGGCTTGAGCTGGAGCAGTAGGAACTGCTCTAAGTATATTAATTCGAACTGAATTAGGACAAGTAGGTAGAATAATTGGAGATGATCAAATCTATAATGTTATTGTAACAGCTCATGCTTTTGTAATAATTTTTTTTATAGTTATACCTGTTATAATTGGAGGATTTGGAAATTGATTAGTACCTTTAATATTAGGAGCTCCTGATATAGCATTTCCTCGTATAAATAATATAAGGTTTTGATTATTACCCCCTTCTTTAACATTATTATTAAGAAGAGGGTTAGTAGAGAGAGGGGTAGGAACAGGGTGGACTGTATATCCTCCTCTAGCTAGAGGTATTGCTCACAGAGGGGCTTCTGTAGATTTAGGAATTTTTTCACTTCATTTAGCCGGAGCTTCATCTATTTTAGGTGCAGTAAATTTTATTACTACTGCTATTAATATACGGTCTGCAGGAATAACTATAGATCGAATACCTTTATTTGTATGATCTGTATTTATTACAGCTATTCTATTATTATTATCATTACCAGTTTTAGCTGGGGCCATCACTATGCTTTTAACAGATCGTAATCTTAATACTTCTTTTTTTGACCCTAGAGGAGGAGGAGATCCAGTTTTATATCAACATTTATTT
B4_3   AACATTGTATTTTGTATTTGGGGCTTGAGCTGGAGCAGTAGGAACTGCTCTAAGTATATTAATTCGAACTGAATTAGGACAAGTAGGTAGAATAATTGGAGATGATCAAATCTATAATGTTATTGTAACAGCTCATGCTTTTGTAATAATTTTTTTTATAGTTATACCTGTTATAATTGGAGGATTTGGAAATTGATTAGTACCTTTAATATTAGGAGCTCCTGATATAGCATTTCCTCGTATAAATAATATAAGGTTTTGATTATTACCCCCTTCTTTAACATTATTATTAAGAAGAGGGTTAGTAGAGAGAGGGGTAGGAACAGGGTGGACTGTATATCCTCCTCTAGCTAGAGGTATTGCTCACAGAGGGGCTTCTGTAGATTTAGGAATTTTTTCACTTCATTTAGCCGGAGCTTCATCTATTTTAGGTGCAGTAAATTTTATTACTACTGCTATTAATATACGGTCTGCAGGAATAACTATAGATCGAATACCTTTATTTGTATGATCTGTATTTATTACAGCTATTCTATTATTATTATCATTACCAGTTTTAGCTGGGGCCATCACTATGCTTTTAACAGATCGTAATCTTAATACTTCTTTTTTTGACCCTAGAGGAGGAGGAGATCCAGTTTTATATCAACATTTATTT
B4_4   AACATTGTATTTTGTATTTGGGGCTTGAGCTGGAGCAGTAGGAACTGCTCTAAGTATATTAATTCGAACTGAATTAGGACAAGTAGGTAGAATAATTGGAGATGATCAAATCTATAATGTTATTGTAACAGCTCATGCTTTTGTAATAATTTTTTTTATAGTTATACCTGTTATAATTGGAGGATTTGGAAATTGATTAGTACCTTTAATATTAGGAGCTCCTGATATAGCATTTCCTCGTATAAATAATATAAGGTTTTGATTATTACCCCCTTCTTTAACATTATTATTAAGAAGAGGGTTAGTAGAGAGAGGGGTAGGAACAGGGTGGACTGTATATCCTCCTCTAGCTAGAGGTATTGCTCACAGAGGGGCTTCTGTAGATTTAGGAATTTTTTCACTTCATTTAGCCGGAGCTTCATCTATTTTAGGTGCAGTAAATTTTATTACTACTGCTATTAATATACGGTCTGCAGGAATAACTATAGATCGAATACCTTTATTTGTATGATCTGTATTTATTACAGCTATTCTATTATTATTATCATTACCAGTTTTAGCTGGGGCCATCACTATGCTTTTAACAGATCGTAATCTTAATACTTCTTTTTTTGACCCTAGAGGAGGAGGAGATCCAGTTTTATATCAACATTTATTT
B4_5   AACATTGTATTTTGTATTTGGGGCTTGAGCTGGAGCAGTAGGAACTGCTCTAAGTATATTAATTCGAACTGAATTAGGACAAGTAGGTAGAATAATTGGAGATGATCAAATCTATAATGTTATTGTAACAGCTCATGCTTTTGTAATAATTTTTTTTATAGTTATACCTGTTATAATTGGAGGATTTGGAAATTGATTAGTACCTTTAATATTAGGAGCTCCTGATATAGCATTTCCTCGTATAAATAATATAAGGTTTTGATTATTACCCCCTTCTTTAACATTATTATTAAGAAGAGGGTTAGTAGAGAGAGGGGTAGGAACAGGGTGGACTGTATATCCTCCTCTAGCTAGAGGTATTGCTCACAGAGGGGCTTCTGTAGATTTAGGAATTTTTTCACTTCATTTAGCCGGAGCTTCATCTATTTTAGGTGCAGTAAATTTTATTACTACTGCTATTAATATACGGTCTGCAGGAATAACTATAGATCGAATACCTTTATTTGTATGATCTGTATTTATTACAGCTATTCTATTATTATTATCATTACCAGTTTTAGCTGGGGCCATCACTATGCTTTTAACAGATCGTAATCTTAATACTTCTTTTTTTGACCCTAGAGGAGGAGGAGATCCAGTTTTATATCAACATTTATTT
B3_1   AACATTGTATTTTGTATTTGGGGCTTGAGCTGGAGCGGTAGGAACTGCTCTAAGTATATTAATTCGAACTGAATTAGGACAAGTAGGTAGAATAATTGGAGATGATCAAATCTATAATGTTATTGTAACAGCTCATGCTTTTGTAATAATTTTTTTTATAGTTATACCTGTTATAATTGGAGGATTTGGAAATTGATTAGTACCTTTAATATTAGGAGCTCCTGATATAGCATTTCCTCGTATAAATAATATAAGGTTTTGATTATTACCCCCTTCTTTAACATTATTATTAAGAAGAGGATTAGTAGAGAGAGGGGTAGGAACAGGGTGGACTGTATATCCTCCTCTAGCTAGAGGTATTGCTCACAGAGGGGCTTCTGTAGATTTAGGAATTTTTTCACTTCATTTAGCCGGAGCTTCATCTATTTTAGGTGCAGTAAATTTTATTACTACTGCTATTAATATACGGTCTGCAGGAATAACTATAGATCGAATACCTTTATTTGTATGATCTGTATTTATTACAGCTATTCTATTATTATTATCATTACCAGTTTTAGCTGGGGCCATCACTATGCTTTTAACAGATCGTAATCTTAATACTTCTTTTTTTGATCCTAGAGGAGGAGGAGATCCAGTTTTATATCAACATTTATTT
B3_5   AACATTGTATTTTGTATTTGGGGCTTGAGCTGGAGCGGTAGGAACTGCTCTAAGTATATTAATTCGAACTGAATTAGGACAAGTAGGTAGAATAATTGGAGATGATCAAATCTATAATGTTATTGTAACAGCTCATGCTTTTGTAATAATTTTTTTTATAGTTATACCTGTTATAATTGGAGGATTTGGAAATTGATTAGTACCTTTAATATTAGGAGCTCCTGATATAGCATTTCCTCGTATAAATAATATAAGGTTTTGATTATTACCCCCTTCTTTAACATTATTATTAAGAAGAGGATTAGTAGAGAGAGGGGTAGGAACAGGGTGGACTGTATATCCTCCTCTAGCTAGAGGTATTGCTCACAGAGGGGCTTCTGTAGATTTAGGAATTTTTTCACTTCATTTAGCCGGAGCTTCATCTATTTTAGGTGCAGTAAATTTTATTACTACTGCTATTAATATACGGTCTGCAGGAATAACTATAGATCGAATACCTTTATTTGTATGATCTGTATTTATTACAGCTATTCTATTATTATTATCATTACCAGTTTTAGCTGGGGCCATCACTATGCTTTTAACAGATCGTAATCTTAATACTTCTTTTTTTGATCCTAGAGGAGGAGGAGATCCAGTTTTATATCAACATTTATTT
B3_2   AACATTGTATTTTGTATTTGGGGCTTGAGCTGGAGCGGTAGGAACTGCTCTAAGTATATTAATTCGAACTGAATTAGGACAAGTAGGTAGAATAATTGGAGATGATCAAATCTATAATGTTATTGTAACAGCTCATGCTTTTGTAATAATTTTTTTTATAGTTATACCTGTTATAATTGGAGGATTTGGAAATTGATTAGTACCTTTAATATTAGGAGCTCCTGATATAGCATTTCCTCGTATAAATAATATAAGGTTTTGATTATTACCCCCTTCTTTAACATTATTATTAAGAAGAGGATTAGTAGAGAGAGGGGTAGGAACAGGGTGGACTGTATATCCTCCTCTAGCTAGAGGTATTGCTCACAGAGGGGCTTCTGTAGATTTAGGAATTTTTTCACTTCATTTAGCCGGAGCTTCATCTATTTTAGGTGCAGTAAATTTTATTACTACTGCTATTAATATACGGTCTGCAGGAATAACTATAGATCGAATACCTTTATTTGTATGATCTGTATTTATTACAGCTATTCTATTATTATTATCATTACCAGTTTTAGCTGGGGCCATCACTATGCTTTTAACAGATCGTAATCTTAATACTTCTTTTTTTGACCCTAGAGGAGGAGGAGATCCAGTTTTATATCAACATTTATTT
B3_3   AACATTGTATTTTGTATTTGGGGCTTGAGCTGGAGCGGTAGGAACTGCTCTAAGTATATTAATTCGAACTGAATTAGGACAAGTAGGTAGAATAATTGGAGATGATCAAATCTATAATGTTATTGTAACAGCTCATGCTTTTGTAATAATTTTTTTTATAGTTATACCTGTTATAATTGGAGGATTTGGAAATTGATTAGTACCTTTAATATTAGGAGCCCCTGATATAGCATTTCCTCGTATAAATAATATAAGGTTTTGATTATTACCCCCTTCTTTAACATTATTATTAAGAAGAGGATTAGTAGAGAGAGGGGTAGGAACAGGGTGGACTGTATATCCTCCTCTAGCTAGAGGTATTGCTCACAGAGGGGCTTCTGTAGATTTAGGAATTTTCTCACTTCATTTAGCCGGAGCTTCATCTATTTTAGGTGCAGTAAATTTTATTACTACTGCTATTAATATACGGTCTGCAGGAATAACTATAGATCGAATACCTTTATTTGTATGATCTGTATTTATTACAGCTATTCTATTATTATTATCATTACCAGTTTTAGCTGGGGCCATCACTATGCTTTTAACAGATCGTAATCTTAATACTTCTTTTTTTGACCCTAGAGGAGGAGGAGATCCAGTTTTATATCAACATTTATTT
B3_4   AACATTGTATTTTGTATTTGGGGCTTGAGCTGGAGCGGTAGGAACTGCTCTAAGTATATTAATTCGAACTGAATTAGGACAAGTAGGTAGAATAATTGGAGATGATCAAATCTATAATGTTATTGTAACAGCTCATGCTTTTGTAATAATTTTTTTTATAGTTATACCTGTTATAATTGGAGGATTTGGAAATTGATTAGTACCTTTAATATTAGGAGCCCCTGATATAGCATTTCCTCGTATAAATAATATAAGGTTTTGATTATTACCCCCTTCTTTAACATTATTATTAAGAAGAGGATTAGTAGAGAGAGGGGTAGGAACAGGGTGGACTGTATATCCTCCTCTAGCTAGAGGTATTGCTCACAGAGGGGCTTCTGTAGATTTAGGAATTTTTTCACTTCATTTAGCCGGAGCTTCATCTATTTTAGGTGCAGTAAATTTTATTACTACTGCTATTAATATACGGTCTGCAGGAATAACTATAGATCGAATACCTTTATTTGTATGATCTGTATTTATTACAGCTATTCTATTATTATTATCATTACCAGTTTTAGCTGGGGCCATCACTATGCTTTTAACAGATCGTAATCTTAATACTTCTTTTTTTGACCCTAGAGGAGGAGGAGATCCAGTTTTATATCAACATTTATTT
B4_1   AACATTGTATTTTGTATTTGGGGCTTGAGCTGGAGCAGTAGGAACTGCTCTAAGTATATTAATTCGTACTGAATTAGGACAAGTAGGTAGAATAATTGGAGATGATCAAATCTATAATGTTATTGTTACAGCTCATGCTTTTGTAATAATTTTTTTTATAGTTATACCTGTTATAATTGGAGGATTTGGAAATTGATTAGTACCTTTAATATTAGGAGCTCCTGATATAGCATTTCCTCGTATAAATAATATAAGGTTTTGATTATTACCCCCTTCTTTAACATTATTATTAAGAAGAGGGTTAGTAGAGAGAGGGGTAGGAACAGGGTGGACTGTATATCCTCCTCTAGCTAGAGGTATTGCTCACAGAGGGGCTTCTGTAGATTTAGGAATTTTTTCACTTCATTTAGCCGGAGCTTCATCTATTTTAGGTGCAGTAAATTTTATTACTACTGCTATTAATATACGGTCTGCAGGAATAACTATAGATCGAATACCTTTATTTGTATGATCTGTATTTATTACAGCTATTCTATTATTATTATCATTACCAGTTTTAGCTGGGGCCATCACTATGCTTTTAACAGATCGTAATCTTAATACTTCTTTTTTTGATCCTAGAGGAGGAGGAGATCCAGTTTTATATCAACATTTATTT
B5_1   AACATTGTATTTTGTATTTGGGGCTTGAGCTGGAGCAGTAGGAACTGCTCTAAGTATATTAATTCGAACTGAATTAGGACAAGTAGGTAGAATAATTGGAGATGATCAAATCTATAATGTTATTGTTACAGCTCATGCTTTTGTAATAATTTTTTTTATAGTTATACCTGTTATAATTGGAGGATTTGGAAATTGATTAGTACCTTTAATATTAGGAGCTCCTGATATAGCATTTCCTCGTATAAATAATATAAGGTTTTGATTATTACCCCCTTCTTTAACATTATTATTAAGAAGAGGGTTAGTAGAGAGAGGGGTAGGAACAGGGTGGACTGTATATCCTCCTCTAGCTAGAGGTATTGCTCACAGAGGGGCTTCTGTAGATTTAGGAATTTTTTCACTTCATTTAGCCGGAGCTTCATCTATTTTAGGTGCAGTAAATTTTATTACTACTGCTATTAATATACGGTCTGCAGGAATAACTATAGATCGAATACCTTTATTTGTATGATCTGTATTTATTACAGCTATTCTATTATTATTATCATTACCAGTTTTAGCTGGGGCCATCACTATGCTTTTAACAGATCGTAATCTTAATACTTCTTTTTTTGATCCTAGAGGAGGAGGAGATCCAGTTTTATATCAACATTTATTT
B5_3   AACATTGTATTTTGTATTTGGGGCTTGAGCTGGAGCAGTAGGAACTGCTCTAAGTATATTAATTCGAACTGAATTAGGACAAGTAGGTAGAATAATTGGAGATGATCAAATCTATAATGTTATTGTTACAGCTCATGCTTTTGTAATAATTTTTTTTATAGTTATACCTGTTATAATTGGAGGATTTGGAAATTGATTAGTACCTTTAATATTAGGAGCTCCTGATATAGCATTTCCTCGTATAAATAATATAAGGTTTTGATTATTACCCCCTTCTTTAACATTATTATTAAGAAGAGGGTTAGTAGAGAGAGGGGTAGGAACAGGGTGGACTGTATATCCTCCTCTAGCTAGAGGTATTGCTCACAGAGGGGCTTCTGTAGATTTAGGAATTTTTTCACTTCATTTAGCCGGAGCTTCATCTATTTTAGGTGCAGTAAATTTTATTACTACTGCTATTAATATACGGTCTGCAGGAATAACTATAGATCGAATACCTTTATTTGTATGATCTGTATTTATTACAGCTATTCTATTATTATTATCATTACCAGTTTTAGCTGGGGCCATCACTATGCTTTTAACAGATCGTAATCTTAATACTTCTTTTTTTGATCCTAGAGGAGGAGGAGATCCAGTTTTATATCAACATTTATTT
B5_4   AACATTGTATTTTGTATTTGGGGCTTGAGCTGGAGCAGTAGGAACTGCTCTAAGTATATTAATTCGAACTGAATTAGGACAAGTAGGTAGAATAATTGGAGATGATCAAATCTATAATGTTATTGTTACAGCTCATGCTTTTGTAATAATTTTTTTTATAGTTATACCTGTTATAATTGGAGGATTTGGAAATTGATTAGTACCTTTAATATTAGGAGCTCCTGATATAGCATTTCCTCGTATAAATAATATAAGGTTTTGATTATTACCCCCTTCTTTAACATTATTATTAAGAAGAGGGTTAGTAGAGAGAGGGGTAGGAACAGGGTGGACTGTATATCCTCCTCTAGCTAGAGGTATTGCTCACAGAGGGGCTTCTGTAGATTTAGGAATTTTTTCACTTCATTTAGCCGGAGCTTCATCTATTTTAGGTGCAGTAAATTTTATTACTACTGCTATTAATATACGGTCTGCAGGAATAACTATAGATCGAATACCTTTATTTGTATGATCTGTATTTATTACAGCTATTCTATTATTATTATCATTACCAGTTTTAGCTGGGGCCATCACTATGCTTTTAACAGATCGTAATCTTAATACTTCTTTTTTTGATCCTAGAGGAGGAGGAGATCCAGTTTTATATCAACATTTATTT
B5_5   AACATTGTATTTTGTATTTGGGGCTTGAGCTGGAGCAGTAGGAACTGCTCTAAGTATATTAATTCGAACTGAATTAGGACAAGTAGGTAGAATAATTGGAGATGATCAAATCTATAATGTTATTGTTACAGCTCATGCTTTTGTAATAATTTTTTTTATAGTTATACCTGTTATAATTGGAGGATTTGGAAATTGATTAGTACCTTTAATATTAGGAGCTCCTGATATAGCATTTCCTCGTATAAATAATATAAGGTTTTGATTATTACCCCCTTCTTTAACATTATTATTAAGAAGAGGGTTAGTAGAGAGAGGGGTAGGAACAGGGTGGACTGTATATCCTCCTCTAGCTAGAGGTATTGCTCACAGAGGGGCTTCTGTAGATTTAGGAATTTTTTCACTTCATTTAGCCGGAGCTTCATCTATTTTAGGTGCAGTAAATTTTATTACTACTGCTATTAATATACGGTCTGCAGGAATAACTATAGATCGAATACCTTTATTTGTATGATCTGTATTTATTACAGCTATTCTATTATTATTATCATTACCAGTTTTAGCTGGGGCCATCACTATGCTTTTAACAGATCGTAATCTTAATACTTCTTTTTTTGATCCTAGAGGAGGAGGAGATCCAGTTTTATATCAACATTTATTT
B5_6   AACATTGTATTTTGTATTTGGGGCTTGAGCTGGAGCAGTAGGAACTGCTCTAAGTATATTAATTCGAACTGAATTAGGACAAGTAGGTAGAATAATTGGAGATGATCAAATCTATAATGTTATTGTTACAGCTCATGCTTTTGTAATAATTTTTTTTATAGTTATACCTGTTATAATTGGAGGATTTGGAAATTGATTAGTACCTTTAATATTAGGAGCTCCTGATATAGCATTTCCTCGTATAAATAATATAAGGTTTTGATTATTACCCCCTTCTTTAACATTATTATTAAGAAGAGGGTTAGTAGAGAGAGGGGTAGGAACAGGGTGGACTGTATATCCTCCTCTAGCTAGAGGTATTGCTCACAGAGGGGCTTCTGTAGATTTAGGAATTTTTTCACTTCATTTAGCCGGAGCTTCATCTATTTTAGGTGCAGTAAATTTTATTACTACTGCTATTAATATACGGTCTGCAGGAATAACTATAGATCGAATACCTTTATTTGTATGATCTGTATTTATTACAGCTATTCTATTATTATTATCATTACCAGTTTTAGCTGGGGCCATCACTATGCTTTTAACAGATCGTAATCTTAATACTTCTTTTTTTGATCCTAGAGGAGGAGGAGATCCAGTTTTATATCAACATTTATTT
B5_8   AACATTGTATTTTGTATTTGGGGCTTGAGCTGGAGCAGTAGGAACTGCTCTAAGTATATTAATTCGAACTGAATTAGGACAAGTAGGTAGAATAATTGGAGATGATCAAATCTATAATGTTATTGTTACAGCTCATGCTTTTGTAATAATTTTTTTTATAGTTATACCTGTTATAATTGGAGGATTTGGAAATTGATTAGTACCTTTAATATTAGGAGCTCCTGATATAGCATTTCCTCGTATAAATAATATAAGGTTTTGATTATTACCCCCTTCTTTAACATTATTATTAAGAAGAGGGTTAGTAGAGAGAGGGGTAGGAACAGGGTGGACTGTATATCCTCCTCTAGCTAGAGGTATTGCTCACAGAGGGGCTTCTGTAGATTTAGGAATTTTTTCACTTCATTTAGCCGGAGCTTCATCTATTTTAGGTGCAGTAAATTTTATTACTACTGCTATTAATATACGGTCTGCAGGAATAACTATAGATCGAATACCTTTATTTGTATGATCTGTATTTATTACAGCTATTCTATTATTATTATCATTACCAGTTTTAGCTGGGGCCATCACTATGCTTTTAACAGATCGTAATCTTAATACTTCTTTTTTTGATCCTAGAGGAGGAGGAGATCCAGTTTTATATCAACATTTATTT
B5_10  AACATTGTATTTTGTATTTGGGGCTTGAGCTGGAGCAGTAGGAACTGCTCTAAGTATATTAATTCGAACTGAATTAGGACAAGTAGGTAGAATAATTGGAGATGATCAAATCTATAATGTTATTGTTACAGCTCATGCTTTTGTAATAATTTTTTTTATAGTTATACCTGTTATAATTGGAGGATTTGGAAATTGATTAGTACCTTTAATATTAGGAGCTCCTGATATAGCATTTCCTCGTATAAATAATATAAGGTTTTGATTATTACCCCCTTCTTTAACATTATTATTAAGAAGAGGGTTAGTAGAGAGAGGGGTAGGAACAGGGTGGACTGTATATCCTCCTCTAGCTAGAGGTATTGCTCACAGAGGGGCTTCTGTAGATTTAGGAATTTTTTCACTTCATTTAGCCGGAGCTTCATCTATTTTAGGTGCAGTAAATTTTATTACTACTGCTATTAATATACGGTCTGCAGGAATAACTATAGATCGAATACCTTTATTTGTATGATCTGTATTTATTACAGCTATTCTATTATTATTATCATTACCAGTTTTAGCTGGGGCCATCACTATGCTTTTAACAGATCGTAATCTTAATACTTCTTTTTTTGATCCTAGAGGAGGAGGAGATCCAGTTTTATATCAACATTTATTT
B5_2   AACATTGTATTTTGTATTTGGGGCTTGAGCTGGAGCAGTAGGAACTGCTCTAAGTATATTAATTCGAACTGAATTAGGACAAGTAGGTAGAATAATTGGAGATGATCAAATCTATAATGTTATTGTCACAGCTCATGCTTTTGTAATAATTTTTTTTATAGTTATACCTGTTATAATTGGAGGATTTGGAAATTGATTAGTACCTTTAATATTAGGAGCTCCTGATATAGCATTTCCTCGTATAAATAATATAAGGTTTTGATTATTACCCCCTTCTTTAACATTATTATTAAGAAGAGGGTTAGTAGAGAGAGGGGTAGGAACAGGGTGGACTGTATATCCTCCTCTAGCTAGAGGTATTGCTCACAGAGGGGCTTCTGTAGATTTAGGAATTTTTTCACTTCATTTAGCCGGAGCTTCATCTATTTTAGGTGCAGTAAATTTTATTACTACTGCTATTAATATACGGTCTGCAGGAATAACTATAGATCGAATACCTTTATTTGTATGATCTGTATTTATTACAGCTATTCTATTATTATTATCATTACCAGTTTTAGCTGGGGCCATCACTATGCTTTTAACAGATCGTAATCTTAATACTTCTTTTTTTGATCCTAGAGGAGGAGGAGATCCAGTTTTATATCAACATTTATTT
B5_7   AACATTGTATTTTGTATTTGGGGCTTGAGCTGGAGCAGTAGGAACTGCTCTAAGTATATTAATTCGAACTGAATTAGGACAAGTAGGTAGAATAATTGGAGATGATCAAATCTATAATGTTATTGTTACAGCTCATGCTTTTGTAATAATTTTTTTTATAGTTATACCTGTTATAATTGGAGGATTTGGAAATTGATTAGTACCTTTAATATTAGGAGCTCCTGATATAGCATTTCCTCGTATAAATAATATAAGGTTTTGATTATTACCCCCTTCTTTAACATTATTATTAAGAAGAGGGTTAGTAGAGAGAGGGGTAGGAACAGGGTGGACTGTATATCCTCCTCTAGCTAGAGGTATTGCTCACAGAGGGGCTTCTGTAGATTTAGGAATTTTTTCACTTCATTTAGCCGGAGCTTCATCTATTTTAGGTGCAGTAAATTTTATTACTACTGCTATTAATATACGGTCTGCAGGAATAACTATAGATCGAATACCTTTATTTGTATGATCTGTATTTATTACAGCTATTCTATTATTATTATCATTACCAGTTTTAGCTGGGGCCATCACTATGCTTTTAACAGATCGTAATCTTAATACTTCTTTTTTTGATCCTAGAGGAGGAGGAGATCCCGTTTTATATCAACATTTATTT
B5_9   AACATTGTATTTTGTATTTGGGGCTTGAGCTGGAGCAGTAGGAACTGCTCTAAGTATATTAATTCGAACTGAATTAGGACAAGTAGGTAGAATAATTGGAGATGATCAAATCTATAATGTTATTGTTACAGCTCATGCTTTTGTAATAATTTTTTTTATAGTTATACCTGTTATAATTGGAGGATTTGGAAATTGATTAGTACCTTTAATATTAGGAGCTCCTGATATAGCATTTCCTCGTATAAATAATATAAGGTTTTGATTATTACCCCCTTCTTTAACATTATTATTAAGAAGAGGGTTAGTAGAGAGAGGGGTAGGAACAGGGTGGACTGTATATCCTCCTCTAGCTAGAGGTATTGCTCACAGAGGGGCTTCTGTAGATTTAGGAATTTTTTCACTTCATTTAGCCGGAGCTTCATCTATTTTAGGCGCAGTAAATTTTATTACTACTGCTATTAATATACGGTCTGCAGGAATAACTATAGATCGAATACCTTTATTTGTATGATCTGTATTTATTACAGCTATTCTATTATTATTATCATTACCAGTTTTAGCTGGAGCCATCACTATGCTTTTAACAGATCGTAATCTTAATACTTCTTTTTTTGATCCTAGAGGAGGAGGAGATCCAGTTTTATATCAACATTTATTT
E1_1   AACTTTGTATTTCGTTTTTGGAGCTTGAGCTGGGGCAGTTGGAACTGCGTTAAGAATATTAATTCGGACAGAGCTAGGGCAAGTGGGTAGGATAATTGGGGATGATCAGATTTATAATGTTATTGTAACAGCCCATGCTTTTGTTATAATTTTTTTTATAGTTATACCTGTTATAATTGGAGGGTTTGGGAATTGGTTAGTCCCTCTTATACTAGGGGCTCCTGATATAGCATTTCCTCGAATAAACAATATAAGGTTTTGACTATTACCTCCTTCTTTGACATTATTACTAAGAAGGGGTTTAGTAGAGAGAGGGGTAGGTACTGGGTGGACTGTTTATCCTCCTTTGGCCGGAGGGATTGCGCACAGAGGAGCCTCTGTAGATTTAGGCATTTTTTCTTTACATTTAGCTGGAGCGTCTTCTATTCTAGGGGCGGTTAATTTCATTACAACTGCAATTAATATACGATCTGCCGGAATATCTATAGATCGAATACCACTATTCGTTTGATCTGTATTTATTACTGCCATTTTATTATTATTGTCTTTACCAGTGCTAGCTGGAGCTATTACTATATTATTAACGGACCGTAATCTTAATACTTCTTTCTTTGACCCGAGTGGAGGAGGAGATCCAGTTTTATATCAGCATTTGTTT
E1_2   AACTTTGTATTTCGTTTTTGGAGCTTGAGCTGGGGCAGTTGGAACTGCGTTAAGAATATTAATTCGGACAGAGCTAGGGCAAGTGGGTAGGATAATTGGGGATGATCAGATTTATAATGTTATTGTAACAGCCCATGCTTTTGTTATAATTTTTTTTATAGTTATACCTGTTATAATTGGAGGGTTTGGGAATTGGTTAGTCCCTCTTATACTAGGGGCTCCTGATATAGCATTTCCTCGAATAAACAATATAAGGTTTTGACTATTACCTCCTTCTTTGACATTATTACTAAGAAGGGGTTTAGTAGAGAGAGGGGTAGGTACTGGGTGGACTGTTTATCCTCCTTTGGCCGGAGGGATTGCGCACAGAGGAGCCTCTGTAGATTTAGGCATTTTTTCTTTACATTTAGCTGGAGCGTCTTCTATTCTAGGGGCGGTTAATTTCATTACAACTGCAATTAATATACGATCTGCCGGAATATCTATAGATCGAATACCACTATTCGTTTGATCTGTATTTATTACTGCCATTTTATTATTATTGTCTTTACCAGTGCTAGCTGGAGCTATTACTATATTATTAACGGACCGTAATCTTAATACTTCTTTCTTTGACCCGAGTGGAGGAGGAGATCCAGTTTTATATCAGCATTTGTTT
E1_3   AACTTTGTATTTCGTTTTTGGAGCTTGAGCTGGGGCAGTTGGAACTGCGTTAAGAATATTAATTCGGACAGAGCTAGGGCAAGTGGGTAGGATAATTGGGGATGATCAGATTTATAATGTTATTGTAACAGCCCATGCTTTTGTTATAATTTTTTTTATAGTTATACCTGTTATAATTGGAGGGTTTGGGAATTGGTTAGTCCCTCTTATACTAGGGGCTCCTGATATAGCATTTCCTCGAATAAACAATATAAGGTTTTGACTATTACCTCCTTCTTTGACATTATTACTAAGAAGGGGTTTAGTAGAGAGAGGGGTAGGTACTGGGTGGACTGTTTATCCTCCTTTGGCCGGAGGGATTGCGCACAGAGGAGCCTCTGTAGATTTAGGCATTTTTTCTTTACATTTAGCTGGAGCGTCTTCTATTCTAGGGGCGGTTAATTTCATTACAACTGCAATTAATATACGATCTGCCGGAATATCTATAGATCGAATACCACTATTCGTTTGATCTGTATTTATTACTGCCATTTTATTATTATTGTCTTTACCAGTGCTAGCTGGAGCTATTACTATATTATTAACGGACCGTAATCTTAATACTTCTTTCTTTGACCCGAGTGGAGGAGGAGATCCAGTTTTATATCAGCATTTGTTT
D1_5   AACTTTGTATTTCGTTTTTGGAGCTTGAGCTGGGGCAGTTGGAACTGCGTTAAGAATATTAATTCGGACAGAGCTAGGGCAAGTGGGTAGGATAATTGGGGATGATCAGATTTATAATGTTATTGTAACAGCCCATGCTTTTGTTATAATTTTTTTTATAGTTATACCTGTTATAATTGGAGGGTTTGGGAATTGGTTAGTCCCTCTTATACTAGGGGCTCCTGATATAGCATTTCCTCGAATAAACAATATAAGGTTTTGACTATTACCTCCTTCTTTGACATTATTACTAAGAAGGGGTTTAGTAGAGAGAGGGGTAGGTACTGGGTGGACTGTTTATCCTCCTTTGGCCGGAGGGATTGCGCACAGAGGAGCCTCTGTAGATTTAGGCATTTTTTCTTTACATTTAGCTGGAGCGTCTTCTATTCTAGGGGCGGTTAATTTCATTACAACTGCAATTAATATACGATCTGCCGGAATATCTATAGATCGAATACCACTATTCGTTTGATCTGTATTTATTACTGCCATTTTATTATTATTGTCTTTACCAGTGCTAGCTGGAGCTATTACTATATTATTAACGGACCGTAATCTTAATACTTCTTTCTTTGACCCGAGTGGAGGAGGAGATCCAGTTTTATATCAGCATTTGTTT
E2_5   AACTTTGTATTTCGTTTTTGGAGCTTGAGCTGGGGCAGTTGGAACTGCGTTAAGAATATTAATTCGGACAGAGCTAGGGCAAGTGGGTAGGATAATTGGGGATGATCAGATTTATAATGTTATTGTAACAGCCCATGCTTTTGTTATAATTTTTTTTATAGTTATACCTGTTATAATTGGAGGGTTTGGGAATTGGTTAGTCCCTCTTATACTAGGGGCTCCTGATATAGCATTTCCTCGAATAAACAATATAAGGTTTTGACTATTACCTCCTTCTTTGACATTATTACTAAGAAGGGGTTTAGTAGAGAGAGGGGTAGGCACTGGGTGGACTGTTTATCCTCCTTTGGCCGGAGGGATTGCGCACAGAGGAGCCTCTGTAGATTTAGGCATTTTTTCTTTACATTTAGCTGGAGCGTCTTCTATTCTAGGGGCGGTTAATTTCATTACAACTGCAATTAATATACGATCTGCCGGAATATCTATAGATCGAATACCACTATTCGTTTGATCTGTATTTATTACTGCCATTTTATTATTATTGTCTTTACCAGTGCTAGCTGGAGCTATTACTATATTATTAACGGACCGTAATCTTAATACTTCTTTCTTTGACCCGAGTGGAGGAGGAGATCCAGTTTTATATCAGCATTTGTTT
E2_2   AACTTTGTATTTCGTTTTTGGAGCTTGAGCTGGGGCAGTTGGAACTGCGTTAAGAATATTAATTCGGACAGAGCTAGGGCAAGTGGGTAGGATAATTGGGGACGATCAGATTTATAATGTTATTGTAACAGCCCATGCTTTTGTTATAATTTTTTTTATAGTTATACCTGTTATAATTGGAGGGTTTGGGAATTGGTTAGTCCCTCTTATACTAGGGGCTCCTGATATAGCATTTCCTCGAATAAACAATATAAGGTTTTGACTATTACCTCCTTCTTTGACATTATTACTAAGAAGGGGTTTAGTAGAGAGAGGGGTAGGCACTGGGTGGACTGTTTATCCTCCTTTGGCCGGAGGGATTGCGCACAGAGGAGCCTCTGTAGATTTAGGCATTTTTTCTTTACATTTAGCTGGAGCGTCTTCTATTCTAGGGGCGGTTAATTTCATTACAACTGCAATTAATATACGATCTGCCGGAATATCTATAGATCGAATACCACTATTCGTTTGATCTGTATTTATTACTGCCATTTTATTATTATTGTCTTTACCAGTGCTAGCTGGAGCTATTACTATATTATTAACGGACCGTAATCTTAATACTTCTTTCTTTGACCCGAGTGGAGGAGGAGATCCAGTTTTATATCAGCATTTGTTT
E2_3   AACTTTGTATTTCGTTTTTGGAGCTTGAGCTGGGGCAGTTGGAACTGCGTTAAGAATATTAATTCGGACAGAGCTAGGGCAAGTGGGCAGGATAATTGGGGATGATCAGATTTATAATGTTATTGTAACAGCCCATGCTTTTGTTATAATTTTTTTTATAGTTATACCTGTTATAATTGGAGGGTTTGGGAATTGGTTAGTCCCTCTTATACTAGGGGCTCCTGATATAGCATTTCCTCGAATAAACAATATAAGGTTTTGACTATTACCTCCTTCTTTGACATTATTACTAAGAAGGGGTTTAGTAGAGAGAGGGGTAGGCACTGGGTGGACTGTTTATCCTCCTTTGGCCGGAGGGATTGCGCACAGAGGGGCCTCTGTAGATTTAGGCATTTTTTCTTTACATTTAGCTGGAGCGTCTTCTATTCTAGGGGCGGTTAATTTCATTACAACTGCAATTAATATACGATCTGCCGGAATATCTATAGATCGAATACCACTATTCGTTTGATCTGTATTTATTACTGCCATTTTATTATTATTGTCTTTACCAGTGCTAGCTGGAGCTATTACTATATTATTAACGGACCGTAATCTTAATACTTCTTTCTTTGACCCGAGTGGAGGAGGAGATCCAGTTTTATATCAGCATTTGTTT
E2_6   AACTTTGTATTTCGTTTTTGGAGCTTGAGCTGGGGCAGTTGGAACTGCGTTAAGAATATTAATTCGGACAGAGCTAGGGCAAGTGGGCAGGATAATTGGGGATGATCAGATTTATAATGTTATTGTAACAGCCCATGCTTTTGTTATAATTTTTTTTATAGTTATACCTGTTATAATTGGAGGGTTTGGGAATTGGTTAGTCCCTCTTATACTAGGGGCTCCTGATATAGCATTTCCTCGAATAAACAATATAAGGTTTTGACTATTACCTCCTTCTTTGACATTATTACTAAGAAGGGGTTTAGTAGAGAGAGGGGTAGGCACTGGGTGGACTGTTTATCCTCCTTTGGCCGGAGGGATTGCGCACAGAGGAGCCTCTGTAGATTTAGGCATTTTTTCTTTACATTTAGCTGGAGCGTCTTCTATTCTAGGGGCGGTTAATTTCATTACAACTGCAATTAATATACGATCTGCCGGAATATCTATAGATCGAATACCACTATTCGTTTGATCTGTATTTATTACTGCCATTTTATTATTATTGTCTTTACCAGTGCTAGCTGGAGCTATTACTATATTATTAACGGACCGTAATCTTAATACTTCTTTCTTTGACCCGAGTGGAGGAGGAGATCCAGTTTTATATCAGCATTTGTTT
E2_7   AACTTTGTATTTCGTTTTTGGAGCTTGAGCTGGGGCAGTTGGAACTGCGTTAAGAATATTAATTCGGACAGAGCTAGGGCAAGTGGGCAGGATAATTGGGGATGATCAGATTTATAATGTTATTGTAACAGCCCATGCTTTTGTTATAATTTTTTTTATAGTTATACCTGTTATAATTGGAGGGTTTGGGAATTGGTTAGTCCCTCTTATACTAGGGGCTCCTGATATAGCATTTCCTCGAATAAACAATATAAGGTTTTGACTATTACCTCCTTCTTTGACATTATTACTAAGAAGGGGTTTAGTAGAGAGAGGGGTAGGCACTGGGTGGACTGTTTATCCTCCTTTGGCCGGAGGGATTGCGCACAGAGGAGCCTCTGTAGATTTAGGCATTTTTTCTTTACATTTAGCTGGAGCGTCTTCTATTCTAGGGGCGGTTAATTTCATTACAACTGCAATTAATATACGATCTGCCGGAATATCTATAGATCGAATACCACTATTCGTTTGATCTGTATTTATTACTGCCATTTTATTATTATTGTCTTTACCAGTGCTAGCTGGAGCTATTACTATATTATTAACGGACCGTAATCTTAATACTTCTTTCTTTGACCCGAGTGGAGGAGGAGATCCAGTTTTATATCAGCATTTGTTT
E2_9   AACTTTGTATTTCGTTTTTGGAGCTTGAGCTGGGGCAGTTGGAACTGCGTTAAGAATATTAATTCGGACAGAGCTAGGGCAAGTGGGCAGGATAATTGGGGATGATCAGATTTATAATGTTATTGTAACAGCCCATGCTTTTGTTATAATTTTTTTTATAGTTATACCTGTTATAATTGGAGGGTTTGGGAATTGGTTAGTCCCTCTTATACTAGGGGCTCCTGATATAGCATTTCCTCGAATAAACAATATAAGGTTTTGACTATTACCTCCTTCTTTGACATTATTACTAAGAAGGGGTTTAGTAGAGAGAGGGGTAGGCACTGGGTGGACTGTTTATCCTCCTTTGGCCGGAGGGATTGCGCACAGAGGAGCCTCTGTAGATTTAGGCATTTTTTCTTTACATTTAGCTGGAGCATCTTCTATTCTAGGGGCGGTTAATTTCATTACAACTGCAATTAATATACGATCTGCCGGAATATCTATAGATCGAATACCACTATTCGTTTGATCTGTATTTATTACTGCCATTTTATTATTATTGTCTTTACCAGTGCTAGCTGGAGCTATTACTATATTATTAACGGACCGTAATCTTAATACTTCTTTCTTTGACCCGAGTGGAGGAGGAGATCCAGTTTTATATCAGCATTTGTTT
E2_10  AACTTTGTATTTCGTTTTTGGAGCTTGAGCTGGGGCAGTTGGAACTGCGTTAAGAATATTAATTCGGACAGAGCTAGGGCAAGTGGGCAGGATAATTGGGGATGATCAGATTTATAATGTTATTGTAACAGCCCATGCTTTTGTTATAATTTTTTTTATAGTTATACCTGTTATAATTGGAGGGTTTGGGAATTGGTTAGTCCCTCTTATACTAGGGGCTCCTGATATAGCATTTCCTCGAATAAACAATATAAGGTTTTGACTATTACCTCCTTCTTTGACATTATTACTAAGAAGGGGTTTAGTAGAGAGAGGGGTAGGCACTGGGTGGACTGTTTATCCTCCTTTGGCCGGAGGGATTGCGCACAGAGGAGCCTCTGTAGATTTAGGCATTTTTTCTTTACATTTAGCTGGAGCATCTTCTATTCTAGGGGCGGTTAATTTCATTACAACTGCAATTAATATACGATCTGCCGGAATATCTATAGATCGAATACCACTATTCGTTTGATCTGTATTTATTACTGCCATTTTATTATTATTGTCTTTACCAGTGCTAGCTGGAGCTATTACTATATTATTAACGGACCGTAATCTTAATACTTCTTTCTTTGACCCGAGTGGAGGAGGAGATCCAGTTTTATATCAGCATTTGTTT
E2_1   AACTTTGTATTTCGTTTTTGGAGCTTGAGCTGGGGCAGTTGGAACTGCGTTAAGAATATTAATTCGGACAGAGCTAGGGCAAGTGGGCAGGATAATTGGGGACGATCAGATTTATAATGTTATTGTAACAGCCCATGCTTTTGTTATAATTTTTTTTATAGTTATACCTGTTATAATTGGAGGGTTTGGGAATTGGTTAGTCCCTCTTATACTAGGGGCTCCTGATATAGCATTTCCTCGAATAAACAATATAAGGTTTTGACTATTACCTCCTTCTTTGACATTATTACTAAGAAGGGGTTTAGTAGAGAGAGGGGTAGGCACTGGGTGGACTGTTTATCCTCCTTTGGCCGGAGGGATTGCGCACAGAGGAGCCTCTGTAGATTTAGGCATTTTTTCTTTACATTTAGCTGGAGCATCTTCTATTCTAGGGGCGGTTAATTTCATTACAACTGCAATTAATATACGATCTGCCGGAATATCTATAGATCGAATACCACTATTCGTTTGATCTGTATTTATTACTGCCATTTTATTATTATTGTCTTTACCAGTGCTAGCTGGAGCTATTACTATATTATTAACGGACCGTAATCTTAATACTTCTTTCTTTGACCCAAGTGGAGGAGGAGATCCAGTTTTATATCAGCATTTGTTT
E2_8   AACTTTGTATTTCGTTTTTGGAGCTTGAGCTGGGGCAGTTGGAACTGCGTTAAGAATATTAATTCGGACAGAGCTAGGGCAAGTGGGCAGGATAATTGGGGACGATCAGATTTATAATGTTATTGTAACAGCCCATGCTTTTGTTATAATTTTTTTTATAGTTATACCTGTTATAATTGGAGGGTTTGGGAATTGGTTAGTCCCTCTTATACTAGGGGCTCCTGATATAGCATTTCCTCGAATAAACAATATAAGGTTTTGACTATTACCTCCTTCTTTGACATTATTACTAAGAAGGGGTTTAGTAGAGAGAGGGGTAGGCACTGGGTGGACTGTTTATCCTCCTTTGGCCGGAGGGATTGCGCACAGAGGAGCCTCTGTAGATTTAGGCATTTTTTCTTTACATTTAGCTGGAGCATCTTCTATTCTAGGGGCGGTTAATTTCATTACAACTGCAATTAATATACGATCTGCCGGAATATCTATAGATCGAATACCACTATTCGTTTGATCTGTATTTATTACTGCCATTTTATTATTATTGTCTTTACCAGTGCTAGCTGGAGCTATTACTATATTATTAACGGACCGTAATCTTAATACTTCTTTCTTTGACCCAAGTGGAGGAGGAGATCCAGTTTTATATCAGCATTTGTTT
E1_4   AACTTTGTATTTCGTTTTTGGAGCTTGAGCGGGGGCAGTTGGAACTGCGTTAAGAATATTAATTCGGACAGAGCTAGGGCAAGTGGGCAGGATAATTGGGGATGATCAGATTTATAATGTTATTGTAACAGCCCATGCTTTTGTTATAATTTTTTTTATAGTTATACCTGTTATAATTGGAGGGTTTGGGAATTGGTTAGTCCCTCTTATACTAGGGGCTCCTGATATAGCATTTCCTCGAATAAACAATATAAGGTTTTGACTATTACCTCCTTCTTTGACATTATTACTAAGAAGGGGTTTAGTAGAGAGAGGGGTAGGTACTGGGTGGACTGTTTATCCTCCTTTGGCCGGAGGGATTGCGCACAGAGGAGCCTCTGTAGATTTAGGCATTTTTTCTTTACATTTAGCTGGAGCGTCTTCTATTCTAGGGGCGGTTAATTTCATTACAACTGCAATTAATATACGATCGGCCGGAATATCTATAGATCGAATACCACTATTCGTTTGATCTGTATTTATTACTGCCATTTTATTATTATTGTCTTTACCAGTGCTAGCTGGAGCTATTACTATATTATTAACGGACCGTAATCTTAATACTTCTTTCTTTGACCCGAGTGGAGGAGGAGATCCAGTTTTATATCAGCATTTGTTT
E3_3   AACTTTGTATTTCGTTTTTGGAGCTTGAGCTGGGGCAGTTGGAACTGCGTTAAGAATATTAATTCGGACAGAGCTAGGGCAAGTGGGTAGGATAATTGGGGACGATCAGATTTATAATGTTATTGTAACAGCCCATGCTTTTGTTATAATTTTTTTTATAGTTATACCTGTTATAATTGGAGGGTTTGGGAATTGGTTAGTCCCTCTTATACTAGGGGCTCCTGATATAGCATTTCCTCGAATAAATAATATAAGGTTTTGACTATTACCTCCTTCTTTGACATTATTACTAAGAAGGGGTTTAGTAGAGAGAGGGGTAGGTACTGGGTGGACTGTTTATCCTCCTTTGGCCGGAGGAATTGCGCACAGAGGAGCCTCTGTAGATTTAGGTATTTTTTCTTTACATTTAGCTGGAGCGTCTTCTATTCTAGGGGCGGTTAATTTCATTACAACTGCAATTAATATACGATCTGCCGGAATATCTATAGATCGAATGCCACTATTCGTTTGATCTGTATTTATTACTGCCATTTTATTATTATTGTCTTTACCAGTGCTAGCTGGAGCTATTACTATATTATTAACGGACCGTAATCTTAATACTTCTTTCTTTGACCCGAGTGGAGGAGGAGATCCAGTTTTATATCAGCATTTGTTT
D2_6   AACTTTGTATTTCGTTTTTGGAGCTTGAGCTGGGGCAGTTGGAACTGCGTTAAGAATATTAATTCGGACAGAGCTAGGGCAAGTGGGTAGGATAATTGGGGACGATCAGATTTATAATGTTATTGTAACAGCCCATGCTTTTGTTATAATTTTTTTTATAGTTATACCTGTTATAATTGGAGGGTTTGGGAATTGGTTAGTCCCTCTTATACTAGGGGCTCCTGATATAGCATTTCCTCGAATAAACAATATAAGGTTTTGACTATTACCCCCTTCTTTGACATTATTACTAAGAAGGGGTTTAGTAGAGAGAGGGGTAGGTACTGGGTGGACTGTTTATCCTCCTTTGGCCGGAGGGATTGCGCACAGAGGAGCCTCTGTAGATTTAGGTATTTTTTCTTTACATTTAGCTGGAGCGTCTTCTATTCTAGGGGCGGTTAATTTCATTACAACTGCAATTAATATACGATCTGCCGGAATATCTATAGATCGAATGCCACTATTCGTTTGGTCTGTATTTATTACTGCCATTTTATTATTATTGTCTTTACCAGTGCTAGCTGGAGCTATTACTATATTATTAACGGACCGTAATCTTAATACTTCTTTCTTTGACCCGAGTGGAGGAGGAGATCCAGTTTTATATCAGCATTTGTTT
E3_5   AACTTTGTATTTCGTTTTTGGAGCTTGAGCTGGGGCAGTTGGAACTGCGTTAAGAATGTTAATTCGGACAGAGCTAGGGCAAGTGGGTAGGATAATTGGGGATGATCAGATTTATAATGTTATTGTAACAGCCCATGCTTTTGTTATAATTTTTTTTATAGTTATACCTGTTATAATTGGAGGGTTTGGGAATTGGTTAGTCCCTCTTATACTAGGGGCTCCTGATATAGCATTTCCTCGAATAAACAATATAAGGTTTTGACTATTACCTCCTTCTTTGACATTATTACTAAGAAGGGGTTTAGTAGAGAGAGGGGTAGGTACTGGGTGGACTGTTTATCCTCCTTTGGCCGGAGGGATTGCGCACAGAGGAGCCTCTGTAGATTTAGGTATTTTTTCTTTACATTTAGCTGGAGCGTCTTCTATTCTAGGGGCGGTTAATTTCATTACAACTGCAATTAATATACGATCTGCCGGAATATCTATAGATCGAATGCCATTATTTGTTTGATCTGTATTTATTACTGCCATTTTATTATTATTGTCTTTACCAGTGCTAGCTGGAGCTATTACTATATTATTAACGGACCGTAATCTTAATACTTCTTTCTTTGACCCGAGTGGAGGAGGAGATCCAGTTTTATATCAGCATTTGTTT
E3_6   AACTTTGTATTTCGTTTTTGGAGCTTGAGCTGGGGCAGTTGGAACTGCGTTAAGAATGTTAATTCGGACAGAGCTAGGGCAAGTGGGTAGGATAATTGGGGATGATCAGATTTATAATGTTATTGTAACAGCCCATGCTTTTGTTATAATTTTTTTTATAGTTATACCTGTTATAATTGGAGGGTTTGGGAATTGGTTAGTCCCTCTTATACTAGGGGCTCCTGATATAGCATTTCCTCGAATAAACAATATAAGGTTTTGACTATTACCTCCTTCTTTGACATTATTATTAAGAAGGGGTTTAGTAGAGAGAGGGGTAGGTACTGGGTGGACTGTTTATCCTCCTTTGGCCGGAGGGATTGCGCACAGAGGAGCCTCTGTAGATTTAGGTATTTTTTCTTTACATTTAGCTGGAGCGTCTTCTATTCTAGGGGCGGTTAATTTCATTACAACTGCAATTAATATACGATCTGCCGGAATATCTATAGATCGAATGCCATTATTCGTTTGATCTGTATTTATTACTGCCATTTTATTATTATTGTCTTTACCAGTGCTAGCTGGAGCTATTACTATATTATTAACGGACCGTAATCTTAATACTTCTTTCTTTGACCCGAGTGGAGGAGGAGATCCAGTTTTATATCAGCATTTGTTT
E3_7   AACTTTGTATTTCGTTTTTGGAGCTTGAGCTGGGGCAGTTGGAACTGCGTTAAGAATGTTAATTCGGACAGAGCTAGGGCAAGTGGGTAGGATAATTGGGGATGATCAGATTTATAATGTTATTGTAACAGCCCATGCTTTTGTTATAATTTTTTTTATAGTTATACCTGTTATAATTGGAGGATTTGGGAATTGGTTAGTCCCTCTTATACTAGGGGCTCCTGATATAGCATTTCCTCGAATAAACAATATAAGGTTTTGACTATTACCTCCTTCTTTGACATTATTACTAAGAAGGGGTTTAGTAGAGAGAGGGGTAGGTACTGGGTGGACTGTTTATCCTCCTTTGGCCGGAGGGATTGCGCACAGAGGAGCCTCTGTAGATTTAGGTATTTTTTCTTTACATTTAGCTGGAGCGTCTTCTATTCTAGGGGCGGTTAATTTCATTACAACTGCAATTAATATACGATCTGCCGGAATATCTATAGATCGAATGCCATTATTCGTTTGATCTGTATTTATTACTGCCATTTTATTATTATTGTCTTTACCAGTGCTAGCTGGAGCTATTACTATATTATTAACGGACCGTAATCTTAATACTTCTTTCTTTGACCCGAGTGGAGGAGGAGATCCAGTTTTATATCAGCATTTGTTT
E3_1   AACTTTGTATTTCGTTTTTGGAGCTTGAGCTGGGGCAGTTGGAACTGCGTTAAGAATATTAATTCGGACAGAGCTAGGGCAAGTGGGTAGGATGATTGGGGATGATCAGATTTATAATGTTATTGTAACAGCCCATGCTTTTGTTATAATTTTTTTTATAGTTATACCTATTATAATTGGAGGGTTTGGGAATTGGTTAGTCCCTCTTATACTAGGGGCTCCTGATATAGCATTTCCTCGAATAAACAATATAAGGTTTTGACTATTACCTCCTTCTTTGACATTATTACTAAGAAGGGGTTTAGTAGAGAGAGGGGTAGGTACTGGGTGGACTGTTTATCCTCCTTTGGCCGGAGGGATTGCGCACAGAGGGGCCTCTGTAGACTTAGGTATTTTTTCTTTACATTTAGCTGGAGCGTCTTCTATTCTAGGGGCGGTTAATTTCATTACAACTGCAATTAATATACGATCTGCTGGAATATCTATAGATCGAATGCCACTATTCGTTTGATCTGTATTTATTACTGCCATTTTATTATTATTGTCTTTACCAGTGCTAGCTGGAGCTATTACTATATTATTAACGGACCGTAATCTTAATACTTCTTTCTTTGACCCGAGTGGAGGAGGAGATCCAGTTTTATATCAACATTTGTTT
E3_2   AACTTTGTATTTCGTTTTTGGAGCTTGAGCTGGGGCAGTTGGAACTGCGTTAAGAATATTAATTCGGACAGAGCTAGGGCAAGTGGGTAGGATGATTGGGGATGATCAGATTTATAATGTTATTGTAACAGCCCATGCTTTTGTTATAATTTTTTTTATAGTTATACCTATTATAATTGGAGGGTTTGGGAATTGGTTAGTCCCTCTTATACTAGGGGCTCCTGATATAGCATTTCCTCGAATAAACAATATAAGGTTTTGACTATTACCTCCTTCTTTGACATTATTACTAAGAAGGGGTTTAGTAGAGAGAGGGGTAGGTACTGGGTGGACTGTTTATCCTCCTTTGGCCGGAGGGATTGCGCACAGAGGGGCCTCTGTAGACTTAGGTATTTTTTCTTTACATTTAGCTGGAGCGTCTTCTATTCTAGGGGCGGTTAATTTCATTACAACTGCAATTAATATACGATCTGCTGGAATATCTATAGATCGAATGCCACTATTCGTTTGATCTGTATTTATTACTGCCATTTTATTATTATTGTCTTTACCAGTGCTAGCTGGAGCTATTACTATATTATTAACGGACCGTAATCTTAATACTTCTTTCTTTGACCCGAGTGGAGGAGGAGATCCAGTTTTATATCAACATTTGTTT
E3_4   AACTTTGTATTTCGTTTTTGGAGCTTGAGCTGGGGCAGTTGGAACTGCGTTAAGAATATTAATTCGGACAGAGCTAGGGCAAGTGGGTAGGATGATTGGGGATGATCAGATTTATAATGTTATTGTAACAGCCCATGCTTTTGTTATAATTTTTTTTATAGTTATACCTATTATAATTGGAGGGTTTGGGAATTGGTTAGTCCCTCTTATACTAGGGGCTCCTGATATAGCATTTCCTCGAATAAACAATATAAGGTTTTGACTATTACCTCCTTCTTTGACATTATTACTAAGAAGGGGTTTAGTAGAGAGAGGGGTAGGTACTGGGTGGACTGTTTATCCTCCTTTGGCCGGAGGGATTGCGCACAGAGGGGCCTCTGTAGACTTAGGTATTTTTTCTTTACATTTAGCTGGAGCGTCTTCTATTCTAGGGGCGGTTAATTTCATTACAACTGCAATTAATATACGATCTGCTGGAATATCTATAGATCGAATGCCACTATTCGTTTGATCTGTATTTATTACTGCCATTTTATTATTATTGTCTTTACCAGTGCTAGCTGGAGCTATTACTATATTATTAACGGACCGTAATCTTAATACTTCTTTCTTTGACCCGAGTGGAGGAGGAGATCCAGTTTTATATCAACATTTGTTT
E3_8   AACTTTGTATTTCGTTTTTGGAGCTTGAGCTGGGGCAGTTGGAACTGCGTTAAGAATATTAATTCGGACAGAGCTAGGGCAAGTGGGTAGGATGATTGGGGATGATCAGATTTATAATGTTATTGTAACAGCCCATGCTTTTGTTATAATTTTTTTTATAGTTATACCTATTATAATTGGAGGGTTTGGGAATTGGTTAGTCCCTCTTATACTAGGGGCTCCTGATATAGCATTTCCTCGAATAAACAATATAAGGTTTTGACTATTACCTCCTTCTTTGACATTATTACTAAGAAGGGGTTTAGTAGAGAGAGGGGTAGGTACTGGGTGGACTGTTTATCCTCCTTTGGCCGGAGGGATTGCGCACAGAGGGGCCTCTGTAGACTTAGGTATTTTTTCTTTACATTTAGCTGGAGCGTCTTCTATTCTAGGGGCGGTTAATTTCATTACAACTGCAATTAATATACGATCTGCTGGAATATCTATAGATCGAATGCCACTATTCGTTTGATCTGTATTTATTACTGCCATTTTATTATTATTGTCTTTACCAGTGCTAGCTGGAGCTATTACTATATTATTAACGGACCGTAATCTTAATACTTCTTTCTTTGACCCGAGTGGAGGAGGAGATCCAGTTTTATATCAACATTTGTTT
E3_9   AACTTTGTATTTCGTTTTTGGAGCTTGAGCTGGGGCAGTTGGAACTGCGTTAAGAATATTAATTCGGACAGAGCTAGGGCAAGTGGGTAGGATGATTGGGGATGATCAGATTTATAATGTTATTGTAACAGCCCATGCTTTTGTTATAATTTTTTTTATAGTTATACCTATTATAATTGGAGGGTTTGGGAATTGGTTAGTCCCTCTTATACTAGGGGCTCCTGATATAGCATTTCCTCGAATAAACAATATAAGGTTTTGACTATTACCTCCTTCTTTGACATTATTACTAAGAAGGGGTTTAGTAGAGAGAGGGGTAGGTACTGGGTGGACTGTTTATCCTCCTTTGGCCGGAGGGATTGCGCACAGAGGGGCCTCTGTAGACTTAGGTATTTTTTCTTTACATTTAGCTGGAGCGTCTTCTATTCTAGGGGCGGTTAATTTCATTACAACTGCAATTAATATACGATCTGCTGGAATATCTATAGATCGAATGCCACTATTCGTTTGATCTGTATTTATTACTGCCATTTTATTATTATTGTCTTTACCAGTGCTAGCTGGAGCTATTACTATATTATTAACGGACCGTAATCTTAATACTTCTTTCTTTGACCCGAGTGGAGGAGGAGATCCAGTTTTATATCAACATTTGTTT
E3_10  AACTTTGTATTTCGTTTTTGGAGCTTGAGCTGGGGCAGTTGGAACTGCGTTAAGAATATTAATTCGGACAGAGCTAGGGCAAGTGGGTAGGATGATTGGGGATGATCAGATTTATAATGTTATTGTAACAGCCCATGCTTTTGTTATAATTTTTTTTATAGTTATACCTATTATAATTGGAGGGTTTGGGAATTGGTTAGTCCCTCTTATACTAGGGGCTCCTGATATAGCATTTCCTCGAATAAACAATATAAGGTTTTGACTATTACCTCCTTCTTTGACATTATTACTAAGAAGGGGTTTAGTAGAGAGAGGGGTAGGTACTGGGTGGACTGTTTATCCTCCTTTGGCCGGAGGGATTGCGCACAGAGGGGCCTCTGTAGACTTAGGTATTTTTTCTTTACATTTAGCTGGAGCGTCTTCTATTCTAGGGGCGGTTAATTTCATTACAACTGCAATTAATATACGATCTGCTGGAATATCTATAGATCGAATGCCACTATTCGTTTGATCTGTATTTATTACTGCCATTTTATTATTATTGTCTTTACCAGTGCTAGCTGGAGCTATTACTATATTATTAACGGACCGTAATCTTAATACTTCTTTCTTTGACCCGAGTGGAGGAGGAGATCCAGTTTTATATCAACATTTGTTT
D1_1   AACTTTGTATTTCGTTTTTGGAGCTTGAGCTGGAGCAGTTGGGACTGCGTTAAGAATATTAATTCGGACAGAGCTAGGGCAAGTGGGCAGGATAATTGGAGATGATCAGATTTATAATGTTATCGTAACAGCCCATGCTTTTGTTATAATTTTTTTTATAGTTATACCTGTTATAATTGGGGGGTTTGGAAATTGGTTAGTCCCTCTTATACTAGGGGCCCCTGATATAGCATTTCCTCGAATAAACAATATAAGGTTTTGATTATTACCTCCTTCTTTGACATTATTACTAAGAAGGGGTTTAGTAGAGAGAGGGGTAGGTACCGGATGAACTGTCTACCCTCCTCTGGCCGGAGGGATTGCACATAGAGGAGCCTCTGTAGATTTAGGTATTTTTTCTTTACATTTAGCCGGAGCGTCTTCTATTCTAGGGGCGGTTAATTTTATTACAACTGCAATTAACATACGATCTGCCGGAATATCTATAGATCGAATACCACTATTCGTTTGATCTGTATTTATTACTGCCATTTTATTATTGTTGTCTTTACCGGTGCTAGCTGGAGCTATTACTATATTGTTAACGGACCGTAATCTTAATACTTCTTTCTTTGATCCGAGTGGAGGAGGAGATCCCGTTTTATATCAGCATTTGTTT
D1_3   AACTTTGTATTTCGTTTTTGGAGCTTGAGCTGGAGCAGTTGGGACTGCGTTAAGAATATTAATTCGGACAGAGCTAGGGCAAGTGGGCAGGATAATTGGAGATGATCAGATTTATAATGTTATCGTAACAGCCCATGCTTTTGTTATAATTTTTTTTATAGTTATACCTGTTATAATTGGGGGGTTTGGAAATTGGTTAGTCCCTCTTATACTAGGGGCCCCTGATATAGCATTTCCTCGAATAAACAATATAAGGTTTTGATTATTACCTCCTTCTTTGACATTATTACTAAGAAGGGGTTTAGTAGAGAGAGGGGTAGGTACCGGATGAACTGTCTACCCTCCTCTGGCCGGAGGGATTGCACATAGAGGAGCCTCTGTAGATTTAGGTATTTTTTCTTTACATTTAGCCGGAGCGTCTTCTATTCTAGGGGCGGTTAATTTTATTACAACTGCAATTAACATACGATCTGCCGGAATATCTATAGATCGAATACCACTATTCGTTTGATCTGTATTTATTACTGCCATTTTATTATTGTTGTCTTTACCGGTGCTAGCTGGAGCTATTACTATATTGTTAACGGACCGTAATCTTAATACTTCTTTCTTTGATCCGAGTGGAGGAGGAGATCCCGTTTTATATCAGCATTTGTTT
D1_4   AACTTTGTATTTCGTTTTTGGAGCTTGAGCTGGAGCAGTTGGGACTGCGTTAAGAATATTAATTCGGACAGAGCTAGGGCAAGTGGGCAGGATAATTGGAGATGATCAGATTTATAATGTTATCGTAACAGCCCATGCTTTTGTTATAATTTTTTTTATAGTTATACCTGTTATAATTGGGGGGTTTGGAAATTGGTTAGTCCCTCTTATACTAGGGGCCCCTGATATAGCATTTCCTCGAATAAACAATATAAGGTTTTGATTATTACCTCCTTCTTTGACATTATTACTAAGAAGGGGTTTAGTAGAGAGAGGGGTAGGTACCGGATGGACTGTCTACCCTCCTCTGGCCGGAGGGATTGCACATAGAGGAGCCTCTGTAGATTTAGGTATTTTTTCTTTACATTTAGCCGGAGCGTCTTCTATTCTAGGGGCGGTTAATTTTATTACAACTGCAATTAACATACGATCTGCCGGAATATCTATAGATCGAATACCACTATTCGTTTGATCTGTATTTATTACTGCCATTTTATTATTGTTGTCTTTACCGGTGCTAGCTGGAGCTATTACTATATTGTTAACGGACCGTAATCTTAATACTTCTTTCTTTGATCCGAGTGGAGGAGGAGATCCCGTTTTATATCAGCATTTGTTT
D1_2   AACTTTGTATTTCGTTTTTGGAGCTTGAGCTGGAGCAGTTGGGACTGCGTTAAGAATATTAATTCGGACAGAGCTAGGGCAAGTGGGCAGGATAATTGGAGATGATCAGATTTATAATGTTATCGTAACAGCCCATGCTTTTGTTATAATTTTTTTTATAGTTATACCTGTTATAATTGGGGGGTTTGGAAATTGGTTAGTCCCTCTTATACTAGGGGCCCCTGATATAGCATTTCCTCGAATAAACAATATAAGGTTTTGATTATTACCCCCTTCTTTGACATTATTACTAAGAAGGGGTTTAGTAGAGAGAGGGGTAGGTACCGGGTGGACTGTCTACCCCCCTCTGGCCGGGGGGGTTGCACATAGAGGGGCCTCTGTAGATTTAGGTATTTTTTCTTTACATTTAGCCGGAGCGTCTTCTATTCTAGGGGCGGTTAATTTTATTACAACTGCAATTAACATACGATCTGCCGGAATATCTATAGATCGAATACCACTATTCGTTTGATCTGTATTTATTACTGCCATTTTATTATTGTTGTCTTTACCGGTGCTAGCTGGAGCTATTACTATATTGTTAACGGACCGTAATCTTAATACTTCTTTCTTTGATCCGAGTGGAGGAGGAGATCCCGTTTTATATCAGCATTTGTTT
D2_1   AACTTTGTATTTCGTTTTTGGAGCTTGAGCTGGAGCAGTTGGGACTGCGTTAAGAATATTAATTCGGACAGAGCTAGGGCAAGTGGGTAGGATAATTGGAGATGATCAGATTTATAATGTTATCGTAACAGCCCATGCTTTTGTTATAATTTTTTTTATAGTTATACCTGTTATAATTGGGGGTTTCGGAAATTGGTTAGTCCCTCTTATACTAGGGGCCCCTGATATAGCATTTCCTCGGATAAACAATATAAGGTTTTGATTATTACCTCCTTCTTTGACATTATTACTAAGAAGGGGTTTAGTAGAGAGAGGGGTAGGTACCGGGTGGACTGTCTACCCTCCTCTGGCCGGAGGGATTGCACATAGAGGAGCCTCTGTAGATTTAGGTATTTTTTCTTTACATTTAGCCGGAGCGTCTTCTATTCTAGGGGCGGTTAATTTCATTACAACTGCAATTAACATACGATCTGCCGGAATATCTATAGATCGAATACCACTATTCGTTTGATCTGTATTTATTACTGCCATTTTATTATTGTTGTCTTTACCGGTGCTAGCTGGAGCTATTACTATATTGTTAACGGACCGTAATCTTAATACTTCTTTCTTTGATCCGAGTGGAGGAGGAGATCCCGTTTTATATCAGCATTTGTTT
D2_3   AACTTTGTATTTCGTTTTTGGAGCTTGAGCTGGAGCAGTTGGGACTGCGTTAAGAATATTAATTCGGACAGAGCTAGGGCAAGTGGGTAGGATAATTGGAGATGATCAGATTTATAATGTTATCGTAACAGCCCATGCTTTTGTTATAATTTTTTTTATAGTTATACCTGTTATAATTGGGGGTTTCGGAAATTGGTTAGTCCCTCTTATACTAGGGGCCCCTGATATAGCATTTCCTCGGATAAACAATATAAGGTTTTGATTATTACCTCCTTCTTTGACATTATTACTAAGAAGGGGTTTAGTAGAGAGAGGGGTAGGTACCGGGTGGACTGTCTACCCTCCTCTGGCCGGAGGGATTGCACATAGAGGAGCCTCTGTAGATTTAGGTATTTTTTCTTTACATTTAGCCGGAGCGTCTTCTATTCTAGGGGCGGTTAATTTCATTACAACTGCAATTAACATACGATCTGCCGGAATATCTATAGATCGAATACCACTATTCGTTTGATCTGTATTTATTACTGCCATTTTATTATTGTTGTCTTTACCGGTGCTAGCTGGAGCTATTACTATATTGTTAACGGACCGTAATCTTAATACTTCTTTCTTTGATCCGAGTGGAGGAGGAGATCCCGTTTTATATCAGCATTTGTTT
D2_4   AACTTTGTATTTCGTTTTTGGAGCTTGAGCTGGAGCAGTTGGGACTGCGTTAAGAATATTAATTCGGACAGAGCTAGGGCAAGTGGGTAGGATAATTGGAGATGATCAGATTTATAATGTTATCGTAACAGCCCATGCTTTTGTTATAATTTTTTTTATAGTTATACCTGTTATAATTGGGGGTTTCGGAAATTGGTTAGTCCCTCTTATACTAGGGGCCCCTGATATAGCATTTCCTCGGATAAACAATATAAGGTTTTGATTATTACCTCCTTCTTTGACATTATTACTAAGAAGGGGTTTAGTAGAGAGAGGGGTAGGTACCGGGTGGACTGTCTACCCTCCTCTGGCCGGAGGGATTGCACATAGAGGAGCCTCTGTAGATTTAGGTATTTTTTCTTTACATTTAGCCGGAGCGTCTTCTATTCTAGGGGCGGTTAATTTCATTACAACTGCAATTAACATACGATCTGCCGGAATATCTATAGATCGAATACCACTATTCGTTTGATCTGTATTTATTACTGCCATTTTATTATTGTTGTCTTTACCGGTGCTAGCTGGAGCTATTACTATATTGTTAACGGACCGTAATCTTAATACTTCTTTCTTTGATCCGAGTGGAGGAGGAGATCCCGTTTTATATCAGCATTTGTTT
D2_10  AACTTTGTATTTCGTTTTTGGAGCTTGAGCTGGAGCAGTTGGGACTGCGTTAAGAATATTAATTCGGACAGAGCTAGGGCAAGTGGGTAGGATAATTGGAGATGATCAGATTTATAATGTTATCGTAACAGCCCATGCTTTTGTTATAATTTTTTTTATAGTTATACCTGTTATAATTGGGGGTTTCGGAAATTGGTTAGTCCCTCTTATACTAGGGGCCCCTGATATAGCATTTCCTCGGATAAACAATATAAGGTTTTGATTATTACCTCCTTCTTTGACATTATTACTAAGAAGGGGTTTAGTAGAGAGAGGGGTAGGTACCGGGTGGACTGTCTACCCTCCTCTGGCCGGAGGGATTGCACATAGAGGAGCCTCTGTAGATTTAGGTATTTTTTCTTTACATTTAGCCGGAGCGTCTTCTATTCTAGGGGCGGTTAATTTCATTACAACTGCAATTAACATACGATCTGCCGGAATATCTATAGATCGAATACCACTATTCGTTTGATCTGTATTTATTACTGCCATTTTATTATTGTTGTCTTTACCGGTGCTAGCTGGAGCTATTACTATATTGTTAACGGACCGTAATCTTAATACTTCTTTCTTTGATCCGAGTGGAGGAGGAGATCCCGTTTTATATCAGCATTTGTTT
D2_7   AACTTTGTATTTCGTTTTTGGAGCTTGAGCTGGAGCAGTTGGGACTGCGTTAAGAATATTAATTCGGACAGAGCTAGGGCAAGTGGGTAGGATAATTGGAGATGATCAGATTTATAATGTTATCGTAACAGCCCATGCTTTTGTTATAATTTTTTTTATAGTTATACCTGTTATAATTGGGGGTTTTGGAAATTGGTTAGTCCCTCTTATACTAGGGGCCCCTGATATAGCATTTCCTCGGATAAACAATATAAGGTTTTGATTATTACCTCCTTCTTTGACATTATTACTAAGAAGGGGTTTAGTAGAGAGAGGGGTAGGTACCGGGTGGACTGTCTACCCTCCTCTGGCCGGAGGGATTGCACATAGAGGAGCCTCTGTAGATTTAGGTATTTTTTCTTTACATTTAGCCGGAGCGTCTTCTATTCTAGGGGCGGTTAATTTCATTACAACTGCAATTAACATACGATCTGCCGGAATATCTATAGATCGAATACCACTATTCGTTTGATCTGTATTTATTACTGCCATTTTATTATTGTTGTCTTTACCGGTGCTAGCTGGAGCTATTACTATATTGTTAACGGACCGTAATCTTAATACTTCTTTCTTTGATCCGAGTGGAGGAGGAGATCCCGTTTTATATCAGCATTTGTTT
D2_2   AACTTTGTATTTCGTTTTTGGAGCTTGAGCTGGAGCAGTTGGGACTGCGTTAAGAATATTAATTCGGACAGAGCTAGGGCAAGTGGGTAGGATAATTGGAGACGATCAGATTTATAATGTTATCGTAACAGCCCATGCTTTTGTTATAATTTTTTTTATAGTTATACCTGTTATAATTGGGGGTTTTGGAAATTGGTTAGTCCCTCTTATACTAGGGGCCCCTGATATAGCATTTCCTCGGATAAACAATATAAGGTTTTGATTATTACCTCCTTCTTTGACATTATTACTAAGAAGGGGTTTAGTAGAGAGAGGGGTAGGTACCGGGTGGACTGTCTACCCTCCTCTGGCCGGAGGGATTGCACATAGAGGAGCCTCTGTAGATTTAGGTATTTTTTCTTTACATTTAGCCGGAGCGTCTTCTATTCTAGGGGCGGTTAATTTCATTACAACTGCAATTAACATACGATCTGCCGGAATATCTATAGATCGAATACCACTATTCGTTTGATCTGTATTTATTACTGCCATTTTATTATTGTTGTCTTTACCGGTGCTAGCTGGAGCTATTACTATATTGTTAACGGACCGTAATCTTAATACTTCTTTCTTTGATCCGAGTGGAGGAGGAGATCCCGTTTTATATCAGCATTTGTTT
D2_5   AACTTTGTATTTCGTTTTTGGAGCTTGAGCTGGAGCAGTTGGGACTGCGTTAAGAATATTAATTCGGACAGAGCTAGGGCAAGTGGGTAGGATAATTGGAGATGATCAGATTTATAATGTTATCGTAACAGCCCATGCTTTTGTTATAATTTTTTTTATAGTTATACCTGTTATAATTGGGGGTTTTGGAAATTGGTTAGTCCCTCTTATACTAGGGGCCCCTGATATAGCATTTCCTCGGATAAACAATATAAGGTTTTGATTATTACCTCCTTCTTTGACATTATTACTAAGAAGGGGTTTAGTAGAGAGAGGGGTAGGTACCGGGTGGACTGTCTACCCTCCTCTGGCCGGAGGGATTGCACATAGAGGAGCCTCTGTAGATTTAGGTATTTTTTCTTTACATTTAGCCGGAGCGTCTTCTATTCTAGGGGCGGTTAATTTCATTACAACTGCAATTAACATACGAGCTGCCGGAATATCTATAGATCGAATACCACTATTCGTTTGATCTGTATTTATTACTGCCATTTTATTATTGTTGTCTTTACCGGTGCTAGCTGGAGCTATTACTATATTGTTAACGGACCGTAATCTTAATACTTCTTTCTTTGATCCGAGTGGAGGAGGAGATCCCGTTTTATATCAGCATTTGTTT
D3_2   AACTTTGTATTTCGTTTTTGGAGCTTGAGCTGGAGCAGTTGGGACTGCGTTAAGAATATTAATTCGGACAGAGCTAGGGCAAGTGGGCAGGATAATTGGAGATGATCAGATTTATAATGTTATCGTAACAGCCCATGCTTTTGTTATAATTTTTTTTATAGTTATACCTGTTATAATTGGGGGTTTTGGAAATTGGTTAGTCCCTCTTATACTAGGGGCCCCTGATATAGCATTTCCTCGGATAAACAATATAAGGTTTTGATTATTACCTCCTTCTTTGACATTATTACTAAGAAGGGGTTTAGTAGAGAGAGGGGTAGGTACCGGGTGGACTGTCTACCCTCCTCTGGCCGGAGGGATTGCACATAGAGGAGCCTCTGTAGATTTAGGTATTTTTTCTTTACATTTAGCCGGAGCATCTTCTATTCTAGGGGCGGTTAATTTCATTACAACTGCAATTAACATACGATCTGCCGGAATATCTATAGATCGAATACCACTATTCGTTTGATCTGTATTTATTACTGCCATTTTATTATTGTTGTCTTTACCGGTGCTAGCTGGAGCTATTACTATATTGTTAACGGACCGTAATCTTAATACTTCTTTCTTTGATCCGAGTGGAGGAGGAGATCCCGTTTTATATCAGCATTTGTTT
D3_3   AACTTTGTATTTCGTTTTTGGAGCTTGAGCTGGAGCAGTTGGGACTGCGTTAAGAATATTAATTCGGACAGAGCTAGGGCAAGTGGGCAGGATAATTGGAGATGATCAGATTTATAATGTTATCGTAACAGCCCATGCTTTTGTTATAATTTTTTTTATAGTTATACCTGTTATAATTGGGGGTTTTGGAAATTGGTTAGTCCCTCTTATACTAGGGGCCCCTGATATAGCATTTCCTCGGATAAACAATATAAGGTTTTGATTATTACCTCCTTCTTTGACATTATTACTAAGAAGGGGTTTAGTAGAGAGAGGGGTAGGTACCGGGTGGACTGTCTACCCTCCTCTGGCCGGAGGGATTGCACATAGAGGAGCCTCTGTAGATTTAGGTATTTTTTCTTTACATTTAGCCGGAGCATCTTCTATTCTAGGGGCGGTTAATTTCATTACAACTGCAATTAACATACGATCTGCCGGAATATCTATAGATCGAATACCACTATTCGTTTGATCTGTATTTATTACTGCCATTTTATTATTGTTGTCTTTACCGGTGCTAGCTGGAGCTATTACTATATTGTTAACGGACCGTAATCTTAATACTTCTTTCTTTGATCCGAGTGGAGGAGGAGATCCCGTTTTATATCAGCATTTGTTT
D3_4   AACTTTGTATTTCGTTTTTGGAGCTTGAGCTGGAGCAGTTGGGACTGCGTTAAGAATATTAATTCGGACAGAGCTAGGGCAAGTGGGCAGGATAATTGGAGATGATCAGATTTATAATGTTATCGTAACAGCCCATGCTTTTGTTATAATTTTTTTTATAGTTATACCTGTTATAATTGGGGGTTTTGGAAATTGGTTAGTCCCTCTTATACTAGGGGCCCCTGATATAGCATTTCCTCGGATAAACAATATAAGGTTTTGATTATTACCTCCTTCTTTGACATTATTACTAAGAAGGGGTTTAGTAGAGAGAGGGGTAGGTACCGGGTGGACTGTCTACCCTCCTCTGGCCGGAGGGATTGCACATAGAGGAGCCTCTGTAGATTTAGGTATTTTTTCTTTACATTTAGCCGGAGCATCTTCTATTCTAGGGGCGGTTAATTTCATTACAACTGCAATTAACATACGATCTGCCGGAATATCTATAGATCGAATACCACTATTCGTTTGATCTGTATTTATTACTGCCATTTTATTATTGTTGTCTTTACCGGTGCTAGCTGGAGCTATTACTATATTGTTAACGGACCGTAATCTTAATACTTCTTTCTTTGATCCGAGTGGAGGAGGAGATCCCGTTTTATATCAGCATTTGTTT
D3_5   AACTTTGTATTTCGTTTTTGGAGCTTGAGCTGGAGCAGTTGGGACTGCGTTAAGAATATTAATTCGGACAGAGCTAGGGCAAGTGGGCAGGATAATTGGAGATGATCAGATTTATAATGTTATCGTAACAGCCCATGCTTTTGTTATAATTTTTTTTATAGTTATACCTGTTATAATTGGGGGTTTTGGAAATTGGTTAGTCCCTCTTATACTAGGGGCCCCTGATATAGCATTTCCTCGGATAAACAATATAAGGTTTTGATTATTACCTCCTTCTTTGACATTATTACTAAGAAGGGGTTTAGTAGAGAGAGGGGTAGGTACCGGGTGGACTGTCTACCCTCCTCTGGCCGGAGGGATTGCACATAGAGGAGCCTCTGTAGATTTAGGTATTTTTTCTTTACATTTAGCCGGAGCATCTTCTATTCTAGGGGCGGTTAATTTCATTACAACTGCAATTAACATACGATCTGCCGGAATATCTATAGATCGAATACCACTATTCGTTTGATCTGTATTTATTACTGCCATTTTATTATTGTTGTCTTTACCGGTGCTAGCTGGAGCTATTACTATATTGTTAACGGACCGTAATCTTAATACTTCTTTCTTTGATCCGAGTGGAGGAGGAGATCCCGTTTTATATCAGCATTTGTTT
D3_6   AACTTTGTATTTCGTTTTTGGAGCTTGAGCTGGAGCAGTTGGGACTGCGTTAAGAATATTAATTCGGACAGAGCTAGGGCAAGTGGGCAGGATAATTGGAGATGATCAGATTTATAATGTTATCGTAACAGCCCATGCTTTTGTTATAATTTTTTTTATAGTTATACCTGTTATAATTGGGGGTTTTGGAAATTGGTTAGTCCCTCTTATACTAGGGGCCCCTGATATAGCATTTCCTCGGATAAACAATATAAGGTTTTGATTATTACCTCCTTCTTTGACATTATTACTAAGAAGGGGTTTAGTAGAGAGAGGGGTAGGTACCGGGTGGACTGTCTACCCTCCTCTGGCCGGAGGGATTGCACATAGAGGAGCCTCTGTAGATTTAGGTATTTTTTCTTTACATTTAGCCGGAGCATCTTCTATTCTAGGGGCGGTTAATTTCATTACAACTGCAATTAACATACGATCTGCCGGAATATCTATAGATCGAATACCACTATTCGTTTGATCTGTATTTATTACTGCCATTTTATTATTGTTGTCTTTACCGGTGCTAGCTGGAGCTATTACTATATTGTTAACGGACCGTAATCTTAATACTTCTTTCTTTGATCCGAGTGGAGGAGGAGATCCCGTTTTATATCAGCATTTGTTT
D3_7   AACTTTGTATTTCGTTTTTGGAGCTTGAGCTGGAGCAGTTGGGACTGCGTTAAGAATATTAATTCGGACAGAGCTAGGGCAAGTGGGCAGGATAATTGGAGATGATCAGATTTATAATGTTATCGTAACAGCCCATGCTTTTGTTATAATTTTTTTTATAGTTATACCTGTTATAATTGGGGGTTTTGGAAATTGGTTAGTCCCTCTTATACTAGGGGCCCCTGATATAGCATTTCCTCGGATAAACAATATAAGGTTTTGATTATTACCTCCTTCTTTGACATTATTACTAAGAAGGGGTTTAGTAGAGAGAGGGGTAGGTACCGGGTGGACTGTCTACCCTCCTCTGGCCGGAGGGATTGCACATAGAGGAGCCTCTGTAGATTTAGGTATTTTTTCTTTACATTTAGCCGGAGCATCTTCTATTCTAGGGGCGGTTAATTTCATTACAACTGCAATTAACATACGATCTGCCGGAATATCTATAGATCGAATACCACTATTCGTTTGATCTGTATTTATTACTGCCATTTTATTATTGTTGTCTTTACCGGTGCTAGCTGGAGCTATTACTATATTGTTAACGGACCGTAATCTTAATACTTCTTTCTTTGATCCGAGTGGAGGAGGAGATCCCGTTTTATATCAGCATTTGTTT
D3_8   AACTTTGTATTTCGTTTTTGGAGCTTGAGCTGGAGCAGTTGGGACTGCGTTAAGAATATTAATTCGGACAGAGCTAGGGCAAGTGGGCAGGATAATTGGAGATGATCAGATTTATAATGTTATCGTAACAGCCCATGCTTTTGTTATAATTTTTTTTATAGTTATACCTGTTATAATTGGGGGTTTTGGAAATTGGTTAGTCCCTCTTATACTAGGGGCCCCTGATATAGCATTTCCTCGGATAAACAATATAAGGTTTTGATTATTACCTCCTTCTTTGACATTATTACTAAGAAGGGGTTTAGTAGAGAGAGGGGTAGGTACCGGGTGGACTGTCTACCCTCCTCTGGCCGGAGGGATTGCACATAGAGGAGCCTCTGTAGATTTAGGTATTTTTTCTTTACATTTAGCCGGAGCATCTTCTATTCTAGGGGCGGTTAATTTCATTACAACTGCAATTAACATACGATCTGCCGGAATATCTATAGATCGAATACCACTATTCGTTTGATCTGTATTTATTACTGCCATTTTATTATTGTTGTCTTTACCGGTGCTAGCTGGAGCTATTACTATATTGTTAACGGACCGTAATCTTAATACTTCTTTCTTTGATCCGAGTGGAGGAGGAGATCCCGTTTTATATCAGCATTTGTTT
D3_9   AACTTTGTATTTCGTTTTTGGAGCTTGAGCTGGAGCAGTTGGGACTGCGTTAAGAATATTAATTCGGACAGAGCTAGGGCAAGTGGGCAGGATAATTGGAGATGATCAGATTTATAATGTTATCGTAACAGCCCATGCTTTTGTTATAATTTTTTTTATAGTTATACCTGTTATAATTGGGGGTTTTGGAAATTGGTTAGTCCCTCTTATACTAGGGGCCCCTGATATAGCATTTCCTCGGATAAACAATATAAGGTTTTGATTATTACCTCCTTCTTTGACATTATTACTAAGAAGGGGTTTAGTAGAGAGAGGGGTAGGTACCGGGTGGACTGTCTACCCTCCTCTGGCCGGAGGGATTGCACATAGAGGAGCCTCTGTAGATTTAGGTATTTTTTCTTTACATTTAGCCGGAGCATCTTCTATTCTAGGGGCGGTTAATTTCATTACAACTGCAATTAACATACGATCTGCCGGAATATCTATAGATCGAATACCACTATTCGTTTGATCTGTATTTATTACTGCCATTTTATTATTGTTGTCTTTACCGGTGCTAGCTGGAGCTATTACTATATTGTTAACGGACCGTAATCTTAATACTTCTTTCTTTGATCCGAGTGGAGGAGGAGATCCCGTTTTATATCAGCATTTGTTT
D3_10  AACTTTGTATTTCGTTTTTGGAGCTTGAGCTGGAGCAGTTGGGACTGCGTTAAGAATATTAATTCGGACAGAGCTAGGGCAAGTGGGCAGGATAATTGGAGATGATCAGATTTATAATGTTATCGTAACAGCCCATGCTTTTGTTATAATTTTTTTTATAGTTATACCTGTTATAATTGGGGGTTTTGGAAATTGGTTAGTCCCTCTTATACTAGGGGCCCCTGATATAGCATTTCCTCGGATAAACAATATAAGGTTTTGATTATTACCTCCTTCTTTGACATTATTACTAAGAAGGGGTTTAGTAGAGAGAGGGGTAGGTACCGGGTGGACTGTCTACCCTCCTCTGGCCGGAGGGATTGCACATAGAGGAGCCTCTGTAGATTTAGGTATTTTTTCTTTACATTTAGCCGGAGCATCTTCTATTCTAGGGGCGGTTAATTTCATTACAACTGCAATTAACATACGATCTGCCGGAATATCTATAGATCGAATACCACTATTCGTTTGATCTGTATTTATTACTGCCATTTTATTATTGTTGTCTTTACCGGTGCTAGCTGGAGCTATTACTATATTGTTAACGGACCGTAATCTTAATACTTCTTTCTTTGATCCGAGTGGAGGAGGAGATCCCGTTTTATATCAGCATTTGTTT
D2_8   AACTTTGTATTTCGTTTTTGGAGCTTGAGCTGGAGCAGTTGGGACTGCGTTAAGAATATTAATTCGGACAGAGCTAGGGCAAGTGGGCAGGATAATTGGAGATGATCAGATTTATAATGTTATCGTAACAGTCCATGCTTTTGTTATAATTTTTTTTATAGTTATACCTGTTATAATTGGGGGTTTTGGAAATTGGTTAGTCCCTCTTATACTAGGGGCCCCTGATATAGCATTCCCTCGGATAAACAATATAAGGTTTTGATTATTACCTCCTTCTTTGACATTATTACTAAGAAGGGGTTTAGTAGAGAGAGGGGTAGGTACCGGGTGGACTGTCTACCCTCCTCTGGCCGGAGGGATTGCACATAGAGGAGCCTCTGTAGATTTAGGTATTTTTTCTTTACATTTAGCCGGAGCGTCTTCTATTCTAGGGGCGGTTAATTTCATTACAACTGCAATTAACATACGATCTGCCGGAATATCTATAGATCGAATACCACTATTCGTTTGATCTGTATTTATTACTGCCATTTTATTATTGTTGTCTTTACCGGTGCTAGCTGGAGCTATTACTATATTGTTAACGGACCGTAATCTTAATACTTCTTTCTTTGATCCGAGTGGAGGAGGAGATCCCGTTTTATATCAGCATTTGTTT
D4_1   AACTTTGTATTTCGTTTTTGGAGCTTGAGCTGGAGCAGTTGGGACTGCGTTAAGAATATTAATTCGGACAGAGCTAGGGCAAGTGGGTAGGATAATTGGAGATGATCAGATTTATAATGTTATCGTAACAGCCCATGCTTTTGTTATAATTTTTTTTATAGTTATACCTGTTATAATTGGGGGGTTTGGAAATTGGTTAGTCCCTCTTATACTAGGGGCCCCTGATATAGCATTTCCTCGGATAAACAATATAAGGTTTTGATTATTACCTCCTTCTTTGACATTATTACTAAGAAGGGGTTTAGTAGAGAGAGGGGTAGGTACCGGGTGGACTGTCTACCCTCCTCTGGCCGGAGGGATTGCACATAGAGGAGCCTCTGTAGATTTAGGTATTTTTTCTTTACATTTAGCCGGAGCGTCTTCTATCCTAGGGGCGGTTAATTTCATTACAACTGCAATTAATATACGATCTGCCGGAATATCTATAGATCGAATACCACTATTCGTTTGATCTGTATTTATTACTGCCATTTTATTATTGTTGTCTTTACCGGTGCTAGCTGGAGCTATTACTATATTGTTAACGGACCGTAATCTTAATACTTCTTTCTTTGATCCGAGTGGAGGAGGAGATCCCGTTTTATATCATCATTTGTTT
D4_2   AACTTTGTATTTCGTTTTTGGAGCTTGAGCTGGAGCAGTTGGGACTGCGTTAAGAATATTAATTCGGACAGAGCTAGGGCAAGTGGGTAGGATAATTGGAGATGATCAGATTTATAATGTTATCGTAACAGCCCATGCTTTTGTTATAATTTTTTTTATAGTTATACCTGTTATAATTGGGGGGTTTGGAAATTGGTTAGTCCCTCTTATACTAGGGGCCCCTGATATAGCATTTCCTCGGATAAACAATATAAGGTTTTGATTATTACCTCCTTCTTTGACATTATTACTAAGAAGGGGTTTAGTAGAGAGAGGGGTAGGTACCGGGTGGACTGTCTACCCTCCTCTGGCCGGAGGGATTGCACATAGAGGAGCCTCTGTAGATTTAGGTATTTTTTCTTTACATTTAGCCGGAGCGTCTTCTATCCTAGGGGCGGTTAATTTCATTACAACTGCAATTAATATACGATCTGCCGGAATATCTATAGATCGAATACCACTATTCGTTTGATCTGTATTTATTACTGCCATTTTATTATTGTTGTCTTTACCGGTGCTAGCTGGAGCTATTACTATATTGTTAACGGACCGTAATCTTAATACTTCTTTCTTTGATCCGAGTGGAGGAGGAGATCCCGTTTTATATCAGCATTTGTTT
D4_7   AACTTTGTATTTCGTTTTTGGAGCTTGAGCTGGAGCAGTTGGGACTGCGTTAAGAATATTAATTCGGACAGAGCTAGGGCAAGTGGGTAGGATAATTGGAGATGATCAGATTTATAATGTTATCGTAACAGCCCATGCTTTTGTTATAATTTTTTTTATAGTTATACCTGTTATAATTGGGGGGTTTGGAAATTGGTTAGTCCCTCTTATACTAGGGGCCCCTGATATAGCATTTCCTCGGATAAACAATATAAGGTTTTGATTATTACCTCCTTCTTTGACATTATTACTAAGAAGGGGTTTAGTAGAGAGAGGGGTAGGTACCGGGTGGACTGTCTACCCTCCTCTGGCCGGAGGGATTGCACATAGAGGAGCCTCTGTAGATTTAGGTATTTTTTCTTTACATTTAGCCGGAGCGTCTTCTATCCTAGGGGCGGTTAATTTCATTACAACTGCAATTAATATACGATCTGCCGGAATATCTATAGATCGAATACCACTATTCGTTTGATCTGTATTTATTACTGCCATTTTATTATTGTTGTCTTTACCGGTGCTAGCTGGAGCTATTACTATATTGTTAACGGACCGTAATCTTAATACTTCTTTCTTTGATCCGAGTGGAGGAGGAGATCCCGTTTTATATCAGCATTTGTTT
D4_8   AACTTTGTATTTCGTTTTTGGAGCTTGAGCTGGAGCAGTTGGGACTGCGTTAAGAATATTAATTCGGACAGAGCTAGGGCAAGTGGGTAGGATAATTGGAGATGATCAGATTTATAATGTTATCGTAACAGCCCATGCTTTTGTTATAATTTTTTTTATAGTTATACCTGTTATAATTGGGGGGTTTGGAAATTGGTTAGTCCCTCTTATACTAGGGGCCCCTGATATAGCATTTCCTCGGATAAACAATATAAGGTTTTGATTATTACCTCCTTCTTTGACATTATTACTAAGAAGGGGTTTAGTAGAGAGAGGGGTAGGTACCGGGTGGACTGTCTACCCTCCTCTGGCCGGAGGGATTGCACATAGAGGAGCCTCTGTAGATTTAGGTATTTTTTCTTTACATTTAGCCGGAGCGTCTTCTATCCTAGGGGCGGTTAATTTCATTACAACTGCAATTAATATACGATCTGCCGGAATATCTATAGATCGAATACCACTATTCGTTTGATCTGTATTTATTACTGCCATTTTATTATTGTTGTCTTTACCGGTGCTAGCTGGAGCTATTACTATATTGTTAACGGACCGTAATCTTAATACTTCTTTCTTTGATCCGAGTGGAGGAGGAGATCCCGTTTTATATCAGCATTTGTTT
D4_3   AACTTTGTATTTCGTTTTTGGAGCTTGAGCTGGAGCAGTTGGGACTGCGTTAAGAATATTAATTCGGACAGAGCTAGGGCAAGTGGGTAGGATAATTGGAGATGATCAGATTTATAATGTTATCGTAACAGCCCATGCTTTTGTTATAATTTTTTTTATAGTTATACCTGTTATAATTGGGGGGTTTGGAAATTGGTTAGTCCCTCTTATACTAGGGGCCCCTGATATAGCATTTCCTCGGATAAACAATATAAGGTTTTGACTATTACCTCCTTCTTTGACATTATTACTAAGAAGGGGTTTAGTAGAGAGAGGGGTAGGTACCGGGTGGACTGTCTACCCTCCTCTGGCCGGAGGGATTGCACATAGAGGAGCCTCTGTAGATTTAGGTATTTTTTCTTTACATTTAGCCGGAGCGTCTTCTATCCTAGGGGCGGTTAATTTCATTACAACTGCAATTAATATACGATCTGCCGGAATATCTATAGATCGAATACCACTATTCGTTTGATCTGTATTTATTACTGCCATTTTATTATTGTTGTCTTTACCGGTGCTAGCTGGAGCTATTACTATATTGTTAACGGACCGTAATCTTAATACTTCTTTCTTTGATCCGAGTGGAGGAGGAGATCCCGTTTTATATCAGCATTTGTTT
D4_6   AACTTTGTATTTCGTTTTTGGAGCTTGAGCTGGAGCAGTTGGGACTGCGTTAAGAATATTAATTCGGACAGAGCTAGGGCAAGTGGGTAGGATAATTGGAGATGATCAGATTTATAATGTTATCGTAACAGCCCATGCTTTTGTTATAATTTTTTTTATAGTTATACCTGTTATAATTGGGGGGTTTGGAAATTGGTTAGTCCCTCTTATACTAGGGGCCCCTGATATAGCATTTCCTCGGATAAACAATATAAGGTTTTGATTATTACCTCCTTCTTTGACATTATTACTAAGAAGGGGTTTAGTAGAGAGAGGGGTGGGTACCGGGTGGACTGTCTACCCTCCTCTGGCCGGAGGGATTGCACATAGAGGAGCCTCTGTAGATTTAGGTATTTTTTCTTTACATTTAGCCGGAGCGTCTTCTATCCTAGGGGCGGTTAATTTCATTACAACTGCAATTAATATACGATCTGCCGGAATATCTATAGATCGAATACCACTATTCGTTTGATCTGTATTTATTACTGCCATTTTATTATTGTTGTCTTTACCGGTGCTAGCTGGAGCTATTACTATATTGTTAACGGACCGTAATCTTAATACTTCTTTCTTTGATCCGAGTGGAGGAGGAGATCCCGTTTTATATCAGCATTTGTTT
D4_9   AACTTTGTATTTCGTTTTTGGAGCTTGAGCTGGAGCAGTTGGGACTGCGTTAAGAATATTAATTCGGACAGAGCTAGGGCAAGTGGGTAGGATAATTGGAGATGATCAGATTTATAATGTTATCGTAACAGCCCATGCTTTTGTTATAATTTTTTTTATAGTTATACCTGTTATAATTGGGGGGTTTGGAAATTGGTTAGTCCCTCTTATACTAGGGGCCCCTGATATAGCATTTCCTCGGATAAACAATATAAGGTTTTGATTATTACCTCCTTCTTTGACATTATTACTAAGAAGGGGTTTAGTAGAGAGAGGGGTGGGTACCGGGTGGACTGTCTACCCTCCTCTGGCCGGAGGGATTGCACATAGAGGAGCCTCTGTAGATTTAGGTATTTTTTCTTTACATTTAGCCGGAGCGTCTTCTATCCTAGGGGCGGTTAATTTCATTACAACTGCAATTAATATACGATCTGCCGGAATATCTATAGATCGAATACCACTATTCGTTTGATCTGTATTTATTACTGCCATTTTATTATTGTTGTCTTTACCGGTGCTAGCTGGAGCTATTACTATATTGTTAACGGACCGTAATCTTAATACTTCTTTCTTTGATCCGAGTGGAGGAGGAGATCCCGTTTTATATCAGCATTTGTTT
D4_10  AACTTTGTATTTCGTTTTTGGAGCTTGAGCTGGAGCAGTTGGGACTGCGTTAAGAATATTAATTCGGACAGAGCTAGGGCAAGTGGGTAGGATAATTGGAGATGATCAGATTTATAATGTTATCGTAACAGCCCATGCTTTTGTTATAATTTTTTTTATAGTTATACCTGTTATAATTGGGGGGTTTGGAAATTGGTTAGTCCCTCTTATACTAGGGGCCCCTGATATAGCATTTCCTCGGATAAACAATATAAGGTTTTGACTATTACCTCCTTCTTTGACATTATTACTAAGAAGGGGTTTAGTAGAGAGAGGGGTAGGTACCGGGTGGACTGTCTACCCTCCTCTGGCCGGAGGGATTGCACATAGAGGAGCCTCTGTAGATTTAGGTATTTTTTCTTTACATTTAGCCGGAGCGTCTTCTATCCTAGGGGCGGTTAATTTCATTACAACTGCAATTAATATACGATCTGCCGGAATATCTATAGATCGAATACCACTATTCGTTTGATCTGTATTTATTACTGCCATTTTATTATTGTTGTCTTTACCGGTGCTAGCTGGAGCTATTACTATATTGTTAACGGACCGTAATCTTAATACTTCTTTCTTTGATCCGAGTGGAGGAGGAGATCCCGTTTTATATCAGCATTTGCTT
D4_4   AACTTTGTATTTCGTTTTTGGAGCTTGAGCTGGAGCAGTTGGGACTGCGTTAAGAATATTAATTCGGACAGAGCTAGGGCAAGTGGGTAGGATAATTGGAGACGATCAGATTTATAATGTTATCGTAACAGCCCATGCTTTTGTTATAATTTTTTTTATAGTTATACCTGTTATAATTGGGGGGTTTGGAAATTGGTTAGTCCCTCTTATACTAGGGGCCCCTGATATAGCATTTCCTCGGATAAACAATATAAGGTTTTGATTATTACCTCCTTCTTTGACATTATTACTAAGAAGGGGTTTAGTAGAGAGAGGGGTAGGTACCGGGTGGACTGTCTACCCTCCTCTGGCCGGGGGGATTGCACATAGAGGAGCCTCTGTAGATTTAGGTATTTTTTCTTTACATTTAGCCGGAGCGTCTTCTATCCTAGGGGCGGTTAATTTCATTACAACTGCAATTAATATACGATCTGCCGGAATATCTATAGATCGAATACCACTATTCGTTTGATCTGTATTTATTACTGCCATTTTATTATTGTTGTCTTTACCGGTGCTAGCTGGAGCTATTACTATATTGTTAACGGACCGTAATCTTAATACTTCTTTCTTTGATCCGAGCGGAGGAGGAGATCCCGTTTTATATCAGCATTTGTTT
D4_5   AACTTTGTATTTCGTTTTTGGAGCTTGAGCTGGAGCAGTTGGGACTGCGTTAAGAATATTAATTCGGACAGAGCTAGGGCAAGTGGGTAGGATAATTGGAGACGATCAGATTTATAATGTTATCGTAACAGCCCATGCTTTTGTTATAATTTTTTTTATAGTTATACCTGTTATAATTGGGGGGTTTGGAAATTGGTTAGTCCCTCTTATACTAGGGGCCCCTGATATAGCATTTCCTCGGATAAACAATATAAGGTTTTGATTATTACCTCCTTCTTTGACATTATTACTAAGAAGGGGTTTAGTAGAGAGAGGGGTAGGTACCGGGTGGACTGTCTACCCTCCTCTGGCCGGGGGGATTGCACATAGAGGAGCCTCTGTAGATTTAGGTATTTTTTCTTTACATTTAGCCGGAGCGTCTTCTATCCTAGGGGCGGTTAATTTCATTACAACTGCAATTAATATACGATCTGCCGGAATATCTATAGATCGAATACCACTATTCGTTTGATCTGTATTTATTACTGCCATTTTATTATTGTTGTCTTTACCGGTGCTAGCTGGAGCTATTACTATATTGTTAACGGACCGTAATCTTAATACTTCTTTCTTTGATCCGAGCGGAGGAGGAGATCCCGTTTTATATCAGCATTTGTTT
E2_4   AACTTTGTATTTCGTTTTTGGATCTTGAGCAGGAGCAGTTGGAACTGCGTTAAGAATATTAATTCGGACAGAGCTAGGGCAAGTGGGTAGGATAATTGGAGATGATCAGATTTATAATGTTATTGTAACAGCTCATGCTTTTGTTATAATTTTTTTTATAGTTATACCTGTTATAATTGGGGGATTTGGGAATTGGCTAGTCCCCCTTATACTAGGGGCCCCTGATATAGCATTTCCTCGAATAAACAATATAAGGTTTTGACTACTACCTCCTTCTTTGACATTATTGCTAAGAAGGGGTTTAGTAGAGAGAGGGGTAGGTACTGGGTGGACTGTTTATCCTCCTCTGGCCGGAGGGATTGCGCACAGAGGAGCTTCTGTAGATTTAGGTATTTTTTCTTTACATTTAGCTGGAGCATCTTCTATTTTAGGGGCGGTTAATTTCATTACAACTGCAATTAACATACGATCTGCCGGAATAACTATAGACCGAATACCACTATTCGTTTGATCTGTATTTATTACTGCCATTTTATTATTATTGTCTTTACCGGTGCTAGCGGGGGCTATTACTATATTATTAACGGATCGTAATCTTAATACTTCTTTCTTTGACCCGAGCGGAGGAGGGGACCCCGTTTTATATCAGCATTTGTTT
C2_1   AACCTTGTATTTTGTTTTTGGGGCTTGAGCTGGTGCAGTTGGAACTGCATTAAGGATATTGATTCGGACAGAGTTGGGACAAGTAGGTAGAATAATTGGAGACGATCAGATTTATAATGTTATTGTAACAGCGCATGCTTTTGTTATAATTTTTTTTATAGTGATACCTGTTATAATTGGAGGGTTTGGGAATTGATTGGTCCCTCTTATATTAGGAGCTCCTGATATAGCATTTCCTCGAATAAATAATATAAGATTTTGGTTATTACCCCCTTCTTTAACATTATTATTAAGAAGAGGATTGGTAGAGAGAGGGGTAGGTACCGGTTGAACAGTTTATCCTCCTTTGGCCGGAGGGATTGCACATAGAGGTGCCTCTGTAGATTTAGGAATTTTTTCTTTACACTTAGCTGGAGCGTCTTCTATTTTAGGGGCGGTTAATTTTATTACAACTGCAATTAACATACGGTCTGCTGGAATATCTATAGACCGAATACCTTTATTTGTTTGATCTGTATTTATTACTGCTATTTTATTATTATTGTCTTTACCGGTGTTAGCCGGAGCTATTACTATACTACTAACAGATCGTAATCTTAACACTTCTTTCTTTGACCCAAGTGGAGGAGGAGATCCAGTTTTATATCAGCATTTGTTT
C2_2   AACCTTGTATTTTGTTTTTGGGGCTTGAGCTGGTGCAGTTGGAACTGCATTAAGGATATTGATTCGGACAGAGTTGGGACAAGTAGGTAGAATAATTGGAGACGATCAGATTTATAATGTTATTGTAACAGCGCATGCTTTTGTTATAATTTTTTTTATAGTGATACCTGTTATAATTGGAGGGTTTGGGAATTGATTGGTCCCTCTTATATTAGGAGCTCCTGATATAGCATTTCCTCGAATAAATAATATAAGATTTTGGTTATTACCCCCTTCTTTAACATTATTATTAAGAAGAGGATTGGTAGAGAGAGGGGTAGGTACCGGTTGAACAGTTTATCCTCCTTTGGCCGGAGGGATTGCACATAGAGGTGCCTCTGTAGATTTAGGAATTTTTTCTTTACACTTAGCTGGAGCGTCTTCTATTTTAGGGGCGGTTAATTTTATTACAACTGCAATTAACATACGGTCTGCTGGAATATCTATAGACCGAATACCTTTATTTGTTTGATCTGTATTTATTACTGCTATTTTATTATTATTGTCTTTACCGGTGTTAGCCGGAGCTATTACTATACTACTAACAGATCGTAATCTTAACACTTCTTTCTTTGACCCAAGTGGAGGAGGAGATCCAGTTTTATATCAGCATTTGTTT
C2_3   AACCTTGTATTTTGTTTTTGGGGCTTGAGCTGGTGCAGTTGGAACTGCATTAAGGATATTGATTCGGACAGAGTTGGGACAAGTAGGTAGAATAATTGGAGACGATCAGATTTATAATGTTATTGTAACAGCGCATGCTTTTGTTATAATTTTTTTTATAGTGATACCTGTTATAATTGGAGGGTTTGGGAATTGATTGGTCCCTCTTATATTAGGAGCTCCTGATATAGCATTTCCTCGAATAAATAATATAAGATTTTGGTTATTACCCCCTTCTTTAACATTATTATTAAGAAGAGGATTGGTAGAGAGAGGGGTAGGTACCGGTTGAACAGTTTATCCTCCTTTGGCCGGAGGGATTGCACATAGAGGTGCCTCTGTAGATTTAGGAATTTTTTCTTTACACTTAGCTGGAGCGTCTTCTATTTTAGGGGCGGTTAATTTTATTACAACTGCAATTAACATACGGTCTGCTGGAATATCTATAGACCGAATACCTTTATTTGTTTGATCTGTATTTATTACTGCTATTTTATTATTATTGTCTTTACCGGTGTTAGCCGGAGCTATTACTATACTACTAACAGATCGTAATCTTAACACTTCTTTCTTTGACCCAAGTGGAGGAGGAGATCCAGTTTTATATCAGCATTTGTTT
C2_4   AACCTTGTATTTTGTTTTTGGGGCTTGAGCTGGTGCAGTTGGAACTGCATTAAGGATATTGATTCGGACAGAGTTGGGACAAGTAGGTAGAATAATTGGAGACGATCAGATTTATAATGTTATTGTAACAGCGCATGCTTTTGTTATAATTTTTTTTATAGTGATACCTGTTATAATTGGAGGGTTTGGGAATTGATTGGTCCCTCTTATATTAGGAGCTCCTGATATAGCATTTCCTCGAATAAATAATATAAGATTTTGGTTATTACCCCCTTCTTTAACATTATTATTAAGAAGAGGATTGGTAGAGAGAGGGGTAGGTACCGGTTGAACAGTTTATCCTCCTTTGGCCGGAGGGATTGCACATAGAGGTGCCTCTGTAGATTTAGGAATTTTTTCTTTACACTTAGCTGGAGCGTCTTCTATTTTAGGGGCGGTTAATTTTATTACAACTGCAATTAACATACGGTCTGCTGGAATATCTATAGACCGAATACCTTTATTTGTTTGATCTGTATTTATTACTGCTATTTTATTATTATTGTCTTTACCGGTGTTAGCCGGAGCTATTACTATACTACTAACAGATCGTAATCTTAACACTTCTTTCTTTGACCCAAGTGGAGGAGGAGATCCAGTTTTATATCAGCATTTGTTT
C1_1   AACCTTGTATTTTGTTTTTGGGGCTTGAGCTGGTGCAGTTGGAACTGCATTAAGGATATTGATTCGGACAGAGTTGGGACAAGTAGGTAGAATAATTGGAGACGATCAGATTTATAATGTTATTGTAACAGCGCATGCTTTTGTTATAATTTTTTTTATAGTAATACCTGTTATAATTGGAGGGTTTGGGAATTGATTGGTCCCTCTTATATTAGGAGCTCCTGATATAGCATTCCCTCGAATAAATAATATAAGATTTTGGTTATTACCCCCTTCTTTAACATTATTATTAAGAAGAGGATTGGTAGAGAGAGGGGTAGGTACCGGTTGAACAGTTTATCCTCCTTTGGCCGGAGGGATTGCACATAGAGGTGCCTCTGTAGATTTAGGAATTTTTTCTTTACACTTAGCTGGAGCGTCTTCTATTTTAGGGGCGGTTAATTTTATTACAACTGCAATTAACATACGGTCTGCTGGAATATCTATAGACCGAATACCTTTATTTGTTTGATCTGTATTTATTACTGCTATTTTATTATTATTGTCTTTACCGGTGTTAGCCGGAGCTATTACTATACTACTAACAGATCGTAATCTTAACACTTCTTTCTTTGACCCAAGTGGAGGAGGAGATCCAGTTTTATATCAGCATTTGTTT
C1_2   AACCTTGTATTTTGTTTTTGGGGCTTGAGCCGGTGCAGTTGGAACTGCATTAAGGATATTGATTCGGACAGAGCTGGGACAAGTAGGTAGAATAATTGGAGACGATCAGATTTATAATGTTATTGTAACAGCGCATGCTTTTGTTATAATTTTTTTTATAGTAATACCTGTTATAATTGGAGGGTTTGGGAATTGATTGGTCCCTCTTATATTAGGAGCTCCTGATATAGCATTCCCTCGAATAAATAATATAAGATTTTGGTTATTACCCCCTTCTTTAACATTATTATTAAGAAGGGGATTGGTAGAGAGAGGGGTAGGTACCGGTTGAACAGTTTATCCTCCTTTGGCCGGAGGGATTGCACATAGAGGTGCCTCTGTAGATTTAGGAATTTTTTCTTTACACTTAGCTGGAGCGTCTTCTATTTTAGGGGCGGTTAATTTTATTACAACTGCAATTAACATACGGTCTGCTGGAATATCTATAGACCGAATACCTTTATTTGTTTGATCTGTATTTATTACTGCTATTTTATTATTATTGTCTTTACCGGTGTTAGCCGGAGCTATTACTATACTACTAACAGATCGTAATCTTAACACTTCTTTCTTTGACCCAAGTGGAGGAGGAGATCCAGTTTTATATCAGCATTTGTTT
C1_3   AACCTTGTATTTTGTTTTTGGGGCTTGAGCTGGTGCAGTTGGAACTGCATTAAGGATATTGATTCGGACAGAGTTGGGACAAGTAGGTAGAATAATTGGAGACGATCAGATTTATAATGTTATTGTAACAGCGCATGCTTTTGTTATAATTTTTTTTATAGTAATACCTGTTATAATTGGAGGGTTTGGGAATTGATTGGTCCCTCTTATATTAGGAGCTCCTGATATAGCATTCCCTCGAATAAATAATATAAGATTTTGGTTATTACCCCCTTCTTTAACATTATTATTAAGAAGAGGATTGGTAGAGAGAGGGGTAGGTACCGGTTGAACAGTTTATCCTCCTTTGGCCGGAGGGATTGCACATAGAGGTGCCTCTGTAGATTTAGGAATTTTTTCTTTACACTTAGCTGGAGCATCTTCTATTTTAGGGGCGGTTAATTTTATTACAACTGCAATTAACATACGGTCTGCTGGAATATCTATAGACCGAATACCTTTATTTGTTTGATCTGTATTTATTACTGCTATTTTATTATTATTGTCTTTACCGGTGTTAGCCGGAGCTATTACTATACTACTAACAGATCGTAATCTTAACACTTCTTTCTTTGACCCAAGTGGAGGAGGAGATCCAGTTTTATATCAGCATTTGTTT
C2_a1  AACCTTGTATTTTGTTTTTGGGGCTTGAGCTGGTGCAGTTGGAACTGCATTAAGGATATTGATTCGGACAGAGTTGGGACAAGTAGGTAGAATAATTGGAGACGATCAGATTTATAATGTTATTGTAACAGCGCATGCTTTTGTTATAATTTTTTTTATAGTGATACCTGTTATAATTGGAGGGTTTGGGAATTGATTGGTCCCTCTTATATTAGGGGCTCCTGATATAGCATTTCCTCGAATAAATAATATAAGATTTTGGTTATTACCCCCTTCTTTAACATTATTATTAAGAAGAGGATTGGTAGAGAGAGGGGTAGGTACCGGTTGAACAGTTTATCCTCCTTTGGCCGGAGGGATTGCACATAGAGGTGCCTCTGTAGATTTAGGAATTTTTTCTTTACACTTAGCTGGAGCGTCTTCTATTTTAGGGGCGGTTAATTTTATTACAACTGCAATTAACATACGGTCTGCTGGAATATCTATAGACCGAATACCTTTATTTGTTTGATCTGTATTTATTACTGCTATTTTATTATTATTGTCTTTACCGGTGTTAGCCGGAGCTATTACTATACTACTAACAGATCGTAATCTTAACACTTCTTTCTTTGACCCAAGTGGAGGAGGAGATCCAGTTTTATATCAGCATTTGTTT
C2_a2  AACCTTGTATTTTGTTTTTGGGGCTTGAGCTGGTGCAGTTGGAACTGCATTAAGGATATTGATTCGGACAGAGTTGGGACAAGTAGGTAGAATAATTGGAGACGATCAGATTTATAATGTTATTGTAACAGCGCATGCTTTTGTTATAATTTTTTTTATAGTGATACCTGTTATAATTGGAGGGTTTGGGAATTGATTGGTCCCTCTTATATTAGGGGCTCCTGATATAGCATTTCCTCGAATAAATAATATAAGATTTTGGTTATTACCCCCTTCTTTAACATTATTATTAAGAAGAGGATTGGTAGAGAGAGGGGTAGGTACCGGTTGAACAGTTTATCCTCCTTTGGCCGGAGGGATTGCACATAGAGGTGCCTCTGTAGATTTAGGAATTTTTTCTTTACACTTAGCTGGAGCGTCTTCTATTTTAGGGGCGGTTAATTTTATTACAACTGCAATTAACATACGGTCTGCTGGAATATCTATAGACCGAATACCTTTATTTGTTTGATCTGTATTTATTACTGCTATTTTATTATTATTGTCTTTACCGGTGTTAGCCGGAGCTATTACTATACTACTAACAGATCGTAATCTTAACACTTCTTTCTTTGACCCAAGTGGAGGAGGAGATCCAGTTTTATATCAGCATTTGTTT
C2_a3  AACCTTGTATTTTGTTTTTGGGGCTTGAGCTGGTGCAGTTGGAACTGCATTAAGGATATTGATTCGGACAGAGTTGGGACAAGTAGGTAGAATAATTGGAGACGATCAGATTTATAATGTTATTGTAACAGCGCATGCTTTTGTTATAATTTTTTTTATAGTGATACCTGTTATAATTGGAGGGTTTGGGAATTGATTGGTCCCTCTTATATTAGGAGCTCCTGATATAGCATTTCCTCGAATAAATAATATAAGATTTTGGTTATTACCCCCTTCTTTAACATTATTATTAAGAAGAGGATTGGTAGAGAGAGGGGTGGGTACCGGTTGAACAGTTTATCCTCCTTTGGCCGGAGGGATTGCACATAGAGGTGCCTCTGTAGATTTAGGAATTTTTTCTTTACACTTAGCTGGAGCGTCTTCTATTTTAGGGGCGGTTAATTTTATTACAACTGCAATTAACATACGGTCTGCTGGAATATCTATAGACCGAATACCTTTATTTGTTTGATCTGTATTTATTACTGCTATTTTATTATTATTGTCTTTACCGGTGTTAGCCGGAGCTATTACTATACTACTAACAGATCGTAATCTTAACACTTCTTTCTTTGATCCAAGTGGAGGAGGAGATCCAGTTTTATATCAGCATTTGTTT
C2_a4  AACCTTGTATTTTGTTTTTGGGGCTTGAGCTGGTGCAGTTGGAACTGCATTAAGGATATTGATTCGGACAGAGTTGGGACAAGTAGGTAGAATAATTGGAGACGATCAGATTTATAATGTTATTGTAACAGCGCATGCTTTTGTTATAATTTTTTTTATAGTGATACCTGTTATAATTGGAGGGTTTGGGAATTGATTGGTCCCTCTTATATTAGGGGCTCCTGATATAGCATTTCCTCGAATAAATAATATAAGATTTTGGTTATTACCCCCTTCTTTAACATTATTATTAAGAAGAGGATTGGTAGAGAGAGGGGTAGGTACCGGTTGAACAGTTTATCCTCCTTTGGCCGGAGGGATTGCACATAGAGGTGCCTCTGTAGATTTAGGAATTTTTTCTTTACACTTAGCTGGAGCGTCTTCTATTTTAGGGGCGGTTAATTTTATTACAACTGCAATTAACATACGGTCTGCTGGAATATCTATAGACCGAATACCTTTATTTGTTTGATCTGTATTTATTACTGCTATTTTATTATTATTGTCTTTACCGGTGTTAGCCGGAGCTATTACTATACTACTAACAGATCGTAATCTTAACACTTCTTTCTTTGACCCAAGTGGAGGAGGAGATCCAGTTTTATATCAGCATTTGTTT
F1_1   AACTTTGTATTTCGTTTTTGGAGCTTGAGCTGGGGCAGTTGGGACTGCGTTAAGAATATTAATTCGGACAGAGCTAGGGCAAGTGGGCAGGATAATTGGGGACGATCAGATTTATAATGTTATTGTAACAGCCCATGCTTTTGTTATAATTTTTTTTATAGTCATACCTGTTATAATTGGAGGGTTTGGAAATTGGTTAGTCCCTCTTATACTAGGGGCTCCTGACATAGCATTTCCTCGAATAAACAATATAAGGTTTTGACTATTACCCCCTTCTTTGACATTACTACTAAGAAGGGGTTTAGTAGAGAGAGGGGTAGGTACCGGGTGGACTGTTTATCCTCCTCTGGCCGGAGGGATTGCACATAGAGGAGCCTCTGTAGATTTGGGTATTTTTTCTTTACATTTAGCCGGAGCGTCTTCTATTCTAGGGGCGGTTAATTTCATTACAACTGCAATTAATATACGATCTGCCGGAATAACTATAGATCGAATACCACTATTCGTTTGATCTGTATTTATTACTGCCATTTTATTATTATTATCTTTACCAGTGCTAGCTGGAGCTATTACTATATTGTTAACGGACCGTAATCTTAATACTTCTTTCTTTGATCCGAGCGGAGGAGGAGACCCAGTTTTATATCAGCATTTGTTT
F1_2   AACTTTGTATTTCGTTTTTGGAGCTTGAGCTGGGGCAGTTGGGACTGCGTTAAGAATATTAATTCGGACAGAGCTAGGGCAAGTGGGCAGGATAATTGGGGATGATCAGATTTATAATGTTATTGTAACAGCCCATGCTTTTGTTATAATTTTTTTTATAGTCATACCTGTTATAATTGGAGGGTTTGGAAATTGGTTAGTCCCTCTTATACTAGGGGCTCCTGACATAGCATTTCCTCGAATAAACAATATAAGGTTTTGACTATTACCCCCTTCTTTGACATTACTACTAAGAAGGGGTTTAGTAGAGAGAGGGGTAGGTACCGGGTGGACTGTTTATCCTCCTCTGGCCGGAGGGATTGCACATAGAGGAGCCTCTGTAGATTTGGGTATTTTTTCTTTACATTTAGCCGGAGCGTCTTCTATTCTAGGGGCGGTTAATTTCATTACAACTGCAATTAATATACGATCTGCCGGAATAACTATAGATCGAATACCACTATTCGTTTGATCTGTGTTTATTACTGCCATTTTATTATTATTATCTTTACCAGTACTAGCTGGAGCTATTACTATATTGTTAACGGACCGTAATCTTAATACTTCTTTCTTTGATCCGAGCGGAGGAGGAGACCCAGTTTTATATCAGCATTTGTTT
F1_3   AACTTTGTATTTCGTTTTTGGAGCTTGAGCTGGGGCAGTTGGGACTGCGTTAAGAATATTAATTCGGACAGAGCTAGGGCAAGTGGGCAGGATAATTGGGGACGATCAGATTTATAATGTTATTGTAACAGCCCATGCTTTTGTTATAATTTTTTTTATAGTCATACCTGTTATAATTGGAGGGTTTGGAAATTGGTTAGTCCCTCTTATACTAGGGGCTCCTGACATAGCATTTCCTCGAATAAACAATATAAGGTTTTGACTATTACCCCCTTCTTTGACATTACTACTAAGAAGGGGTTTAGTAGAGAGAGGGGTAGGTACCGGGTGGACTGTTTATCCTCCTCTGGCCGGAGGGATTGCACATAGAGGAGCCTCTGTAGATTTGGGTATTTTTTCTTTACATTTAGCCGGAGCGTCTTCTATTCTAGGGGCGGTTAATTTCATTACAACTGCAATTAATATACGATCTGCCGGAATAACTATAGATCGAATACCACTATTCGTTTGATCTGTATTTATTACTGCCATTTTATTATTATTATCTTTACCAGTGCTAGCTGGAGCTATTACTATATTGTTAACTGACCGTAATCTTAATACTTCTTTCTTTGATCCGAGCGGAGGAGGAGACCCAGTTTTATATCAGCATTTGTTT
F1_4   AACTTTGTATTTCGTTTTTGGAGCTTGAGCTGGGGCAGTTGGGACTGCGTTAAGAATATTAATTCGGACAGAGCTAGGGCAAGTGGGCAGGATAATTGGGGACGATCAGATTTATAATGTTATTGTAACAGCCCATGCTTTTGTTATAATTTTTTTTATAGTCATACCTGTTATAATTGGAGGGTTTGGAAATTGGTTAGTCCCTCTTATACTAGGGGCTCCTGACATAGCATTTCCTCGAATAAACAATATAAGGTTTTGACTATTACCCCCTTCTTTGACATTACTACTAAGAAGGGGTTTAGTAGAGAGAGGGGTAGGTACCGGGTGGACTGTTTATCCTCCTCTGGCCGGAGGGATTGCACATAGAGGAGCCTCTGTAGATTTGGGTATTTTTTCTTTACATTTAGCCGGAGCGTCTTCTATTCTAGGGGCGGTTAATTTCATTACAACTGCAATTAATATACGATCTGCCGGAATAACTATAGATCGAATACCACTATTCGTTTGATCTGTATTTATTACTGCCATTTTATTATTATTATCTTTACCAGTGCTAGCTGGAGCTATCACTATATTGTTAACGGACCGTAATCTTAATACTTCTTTCTTTGATCCGAGCGGAGGAGGAGACCCAGTTTTATATCAGCATTTGTTT
F1_5   AACTTTGTATTTCGTTTTTGGAGCTTGAGCTGGGGCAGTTGGGACTGCGTTAAGAATATTAATTCGGACAGAGCTAGGGCAAGTGGGCAGGATAATTGGGGACGATCAGATTTATAATGTTATTGTAACAGCCCATGCTTTTGTTATAATTTTTTTTATAGTCATACCTGTTATAATTGGAGGGTTTGGAAATTGGTTAGTCCCTCTTATACTAGGGGCTCCTGACATAGCATTTCCTCGAATAAACAATATAAGGTTTTGACTATTACCCCCTTCTTTGACATTACTACTAAGAAGGGGTTTAGTAGAGAGAGGGGTAGGTACCGGGTGGACTGTTTATCCTCCTCTGGCCGGAGGGATTGCACATAGAGGAGCCTCTGTAGATTTGGGTATTTTTTCTTTACATTTAGCCGGAGCGTCTTCTATTCTAGGGGCGGTTAATTTCATTACAACTGCAATTAATATACGATCTGCCGGAATAACTATAGATCGAATACCACTATTCGTTTGATCTGTATTTATTACTGCCATTTTATTATTATTATCTTTACCAGTGCTAGCTGGAGCTATTACTATATTGTTAACGGACCGTAATCTTAATACTTCTTTCTTTGATCCGAGCGGAGGAGGAGACCCAGTTTTATATCAGCATTTGTTT
;
END;
