# Supplementary material for: Molecular approaches uncover cryptic diversity in intertidal Ligia isopods (Crustacea, Isopoda, Ligiidae) across the southern Africa coastline
Source: PeerJ. 2018 Apr 19;6:e4658. doi: 10.7717/peerj.4658 (PMC5911383; doi:10.7717/peerj.4658)
Supplement: Supplemental Information 3 [file peerj-06-4658-s003.nex]

#NEXUS
BEGIN DATA;
	DIMENSIONS NTAX=55 NCHAR=670;
	FORMAT DATATYPE=DNA GAP=- MISSING=? ;
MATRIX
A1_1    GGTTCGACAATACCATCATCGAGGCTGATACAACAGAGGACCAAACTGGAGGTCAGTACGACAAATCCTCCCTAGGATGGAAGGCTCTGTCCCGAATTGCGGCTTTGTGCAACCGAGCAGAATTCAAGACTGCCCAAGAAAATGTCCCCATCATGAAGAAAGAAGTTAATGGCGATGCCTCCGAAGCTGCTCTTCTCAAGTGTGTGGAATTGGCTATAGGAGATGTGAAGAAATGGCGAACAAAGAACAAGAAAGTTTGTGAATTGCCTTTCAACTCTACGAACAAATATCAAGTTTCAATTCACGAAACTGAAGATACTAATGACCCAAGATACCTTTTGGTAATGAAGGGAGCCCCCGAGAGAATTTTGGAAAGATGTTCGACTATCTTTATCCACGGTGAGGAGAAGCCTCTTGACGACGAGATGAGGGAGGCTTTTAATAACGCCTACTTAGAATTGGGCGGTTTGGGAGAGCGAGTACTTGGATTCTGCGACTACATGCTCCCCTCAGATAAATTCCCCGTTGGCTATCCTTTCGATGCCGACTCCTGCAACTTCCCAGTTCACGGTCTCAGGTTTGTAGGCCTCATGTCTATGATTGATCCTCCAAGAGCCGCTGTACCAGATGCCGTAGCCAAATGCCGATCTGCTGGTATTAAGGTTATTAT
A1_2    GGTTCGACAATACCATCATCGAGGCTGATACAACAGAGGACCAAACTGGAGGTCAGTACGACAAATCCTCCCTAGGATGGAAGGCTCTGTCCCGAATTGCGGCTTTGTGCAACCGAGCAGAATTCAAGACTGCCCAAGAAAATGTCCCCATCATGAAGAAAGAAGTTAATGGCGATGCCTCCGAAGCTGCTCTTCTCAAGTGTGTGGAATTGGCTATAGGAGATGTGAAGAAATGGCGAACAAAGAACAAGAAAGTTTGTGAATTGCCTTTCAACTCTACGAACAAATATCAAGTTTCAATTCACGAAACTGAAGATACTAATGACCCAAGATACCTTTTGGTAATGAAGGGAGCCCCCGAGAGAATTTTGGAAAGATGTTCGACTATCTTTATCCACGGTGAGGAGAAGCCTCTTGACGACGAGATGAGGGAGGCTTTTAATAACGCCTACTTAGAATTGGGCGGTTTGGGAGAGCGAGTACTTGGATTCTGCGACTACATGCTCCCCTCAGATAAATTCCCCGTTGGCTATCCTTTCGATGCCGACTCCTGCAACTTCCCAGTTCACGGTCTCAGGTTTGTAGGCCTCATGTCTATGATTGATCCTCCAAGAGCCGCTGTACCAGATGCCGTAGCCAAATGCCGATCTGCTGGTATTAAGGTTATTAT
A2_1   GGTTCGACAATACCATCATCGAGGCTGATACAACAGAGGACCAAACTGGAGGTCAGTACGACAAATCCTCCCTAGGATGGAAGGCTCTGTCCCGAATTGCGGCTTTGTGCAACCGAGCAGAATTCAAGACTGCCCAAGAAAATGTCCCCATCATGAAGAAAGAAGTTAATGGCGATGCCTCCGAAGCTGCTCTTCTCAAGTGTGTGGAATTGGCTATAGGAGATGTGAAGAAATGGCGAACAAAGAACAAGAAAGTTTGTGAATTGCCTTTCAACTCTACGAACAAATATCAAGTTTCAATTCACGAAACTGAAGATACTAATGACCCAAGATACCTTTTGGTAATGAAGGGAGCCCCCGAGAGAATTTTGGAAAGATGTTCGACTATCTTTATCCACGGTGAGGAGAAGCCTCTTGACGACGAGATGAGGGAGGCTTTTAATAACGCCTACTTAGAATTGGGCGGTTTGGGAGAGCGAGTACTTGGATTCTGCGACTACATGCTCCCCTCAGATAAATTCCCCGTTGGCTATCCTTTCGATGCCGACTCCTGCAACTTCCCAGTTCACGGTCTCAGGTTTGTAGGCCTCATGTCTATGATTGATCCTCCAAGAGCCGCTGTACCAGATGCCGTAGCCAAATGCCGATCTGCTGGTATTAAGGTTATTAT
A2_2   GGTTCGACAATACCATCATCGAGGCTGATACAACAGAGGACCAAACTGGAGGTCAGTACGACAAATCCTCCCTAGGATGGAAGGCTCTGTCCCGAATTGCGGCTTTGTGCAACCGAGCAGAATTCAAGACTGCCCAAGAAAATGTCCCCATCATGAAGAAAGAAGTTAATGGCGATGCCTCCGAAGCTGCTCTTCTCAAGTGTGTGGAATTGGCTATAGGAGATGTGAAGAAATGGCGAACAAAGAACAAGAAAGTTTGTGAATTGCCTTTCAACTCTACGAACAAATATCAAGTTTCAATTCACGAAACTGAAGATACTAATGACCCAAGATACCTTTTGGTAATGAAGGGAGCCCCCGAGAGAATTTTGGAAAGATGTTCGACTATCTTTATCCACGGTGAGGAGAAGCCTCTTGACGACGAGATGAGGGAGGCTTTTAATAACGCCTACTTAGAATTGGGCGGTTTGGGAGAGCGAGTACTTGGATTCTGCGACTACATGCTCCCCTCAGATAAATTCCCCGTTGGCTATCCTTTCGATGCCGACTCCTGCAACTTCCCAGTTCACGGTCTCAGGTTTGTAGGCCTCATGTCTATGATTGATCCTCCAAGAGCCGCTGTACCAGATGCCGTAGCCAAATGCCGATCTGCTGGTATTAAGGTTATTAT
A2_5   GGTTCGACAATACCATCATCGAGGCTGATACAACAGAGGACCAAACTGGAGGTCAGTACGACAAATCCTCCCTAGGATGGAAGGCTCTGTCCCGAATTGCGGCTTTGTGCAACCGAGCAGAATTCAAGACTGCCCAAGAAAATGTCCCCATCATGAAGAAAGAAGTTAATGGCGATGCCTCCGAAGCTGCTCTTCTCAAGTGTGTGGAATTGGCTATAGGAGATGTGAAGAAATGGCGAACAAAGAACAAGAAAGTTTGTGAATTGCCTTTCAACTCTACGAACAAATATCAAGTTTCAATTCACGAAACTGAAGATACTAATGACCCAAGATACCTTTTGGTAATGAAGGGAGCCCCCGAGAGAATTTTGGAAAGATGTTCGACTATCTTTATCCACGGTGAGGAGAAGCCTCTTGACGACGAGATGAGGGAGGCTTTTAATAACGCCTACTTAGAATTGGGCGGTTTGGGAGAGCGAGTACTTGGATTCTGCGACTACATGCTCCCCTCAGATAAATTCCCCGTTGGCTATCCTTTCGATGCCGACTCCTGCAACTTCCCAGTTCACGGTCTCAGGTTTGTAGGCCTCATGTCTATGATTGATCCTCCAAGAGCCGCTGTACCAGATGCCGTAGCCAAATGCCGATCTGCTGGTATTAAGGTTATTAT
A3_1   GGTTCGACAATACCATCATCGAGGCTGATACAACAGAGGACCAAACTGGAGGTCAGTACGACAAATCCTCCCTAGGATGGAAGGCTCTGTCCCGAATTGCGGCTTTGTGCAACCGAGCAGAATTCAAGACTGCCCAAGAAAATGTCCCCATCATGAAGAAAGAAGTTAATGGCGATGCCTCCGAAGCTGCTCTTCTCAAGTGTGTGGAATTGGCTATAGGAGATGTGAAGAAATGGCGAACAAAGAACAAGAAAGTTTGTGAATTGCCTTTCAACTCTACGAACAAATATCAAGTTTCAATTCACGAAACTGAAGATACTAATGACCCAAGATACCTTTTGGTAATGAAGGGAGCCCCCGAGAGAATTTTGGAAAGATGTTCGACTATCTTTATCCACGGTGAGGAGAAGCCTCTTGACGACGAGATGAGGGAGGCTTTTAATAACGCCTACTTAGAATTGGGCGGTTTGGGAGAGCGAGTACTTGGATTCTGCGACTACATGCTCCCCTCAGATAAATTCCCCGTTGGCTATCCTTTCGATGCCGACTCCTGCAACTTCCCAGTTCACGGTCTCAGGTTTGTAGGCCTCATGTCTATGATTGATCCTCCAAGAGCCGCTGTACCAGATGCCGTAGCCAAATGCCGATCTGCTGGTATTAAGGTTATTAT
A3_2   GGTTCGACAATACCATCATCGAGGCTGATACAACAGAGGACCAAACTGGAGGTCAGTACGACAAATCCTCCCTAGGATGGAAGGCTCTGTCCCGAATTGCGGCTTTGTGCAACCGAGCAGAATTCAAGACTGCCCAAGAAAATGTCCCCATCATGAAGAAAGAAGTTAATGGCGATGCCTCCGAAGCTGCTCTTCTCAAGTGTGTGGAATTGGCTATAGGAGATGTGAAGAAATGGCGAACAAAGAACAAGAAAGTTTGTGAATTGCCTTTCAACTCTACGAACAAATATCAAGTTTCAATTCACGAAACTGAAGATACTAATGACCCAAGATACCTTTTGGTAATGAAGGGAGCCCCCGAGAGAATTTTGGAAAGATGTTCGACTATCTTTATCCACGGTGAGGAGAAGCCTCTTGACGACGAGATGAGGGAGGCTTTTAATAACGCCTACTTAGAATTGGGCGGTTTGGGAGAGCGAGTACTTGGATTCTGCGACTACATGCTCCCCTCAGATAAATTCCCCGTTGGCTATCCTTTCGATGCCGACTCCTGCAACTTCCCAGTTCACGGTCTCAGGTTTGTAGGCCTCATGTCTATGATTGATCCTCCAAGAGCCGCTGTACCAGATGCCGTAGCCAAATGCCGATCTGCTGGTATTAAGGTTATTAT
A3_3   GGTTCGACAATACCATCATCGAGGCTGATACAACAGAGGACCAAACTGGAGGTCAGTACGACAAATCCTCCCTAGGATGGAAGGCTCTGTCCCGAATTGCGGCTTTGTGCAACCGAGCAGAATTCAAGACTGCCCAAGAAAATGTCCCCATCATGAAGAAAGAAGTTAATGGCGATGCCTCCGAAGCTGCTCTTCTCAAGTGTGTGGAATTGGCTATAGGAGATGTGAAGAAATGGCGAACAAAGAACAAGAAAGTTTGTGAATTGCCTTTCAACTCTACGAACAAATATCAAGTTTCAATTCACGAAACTGAAGATACTAATGACCCAAGATACCTTTTGGTAATGAAGGGAGCCCCCGAGAGAATTTTGGAAAGATGTTCGACTATCTTTATCCACGGTGAGGAGAAGCCTCTTGACGACGAGATGAGGGAGGCTTTTAATAACGCCTACTTAGAATTGGGCGGTTTGGGAGAGCGAGTACTTGGATTCTGCGACTACATGCTCCCCTCAGATAAATTCCCCGTTGGCTATCCTTTCGATGCCGACTCCTGCAACTTCCCAGTTCACGGTCTCAGGTTTGTAGGCCTCATGTCTATGATTGATCCTCCAAGAGCCGCTGTACCAGATGCCGTAGCCAAATGCCGATCTGCTGGTATTAAGGTTATTAT
A3_4   GGTTCGACAATACCATCATCGAGGCTGATACAACAGAGGACCAAACTGGAGGTCAGTACGACAAATCCTCCCTAGGATGGAAGGCTCTGTCCCGAATTGCGGCTTTGTGCAACCGAGCAGAATTCAAGACTGCCCAAGAAAATGTCCCCATCATGAAGAAAGAAGTTAATGGCGATGCCTCCGAAGCTGCTCTTCTCAAGTGTGTGGAATTGGCTATAGGAGATGTGAAGAAATGGCGAACAAAGAACAAGAAAGTTTGTGAATTGCCTTTCAACTCTACGAACAAATATCAAGTTTCAATTCACGAAACTGAAGATACTAATGACCCAAGATACCTTTTGGTAATGAAGGGAGCCCCCGAGAGAATTTTGGAAAGATGTTCGACTATCTTTATCCACGGTGAGGAGAAGCCTCTTGACGACGAGATGAGGGAGGCTTTTAATAACGCCTACTTAGAATTGGGCGGTTTGGGAGAGCGAGTACTTGGATTCTGCGACTACATGCTCCCCTCAGATAAATTCCCCGTTGGCTATCCTTTCGATGCCGACTCCTGCAACTTCCCAGTTCACGGTCTCAGGTTTGTAGGCCTCATGTCTATGATTGATCCTCCAAGAGCCGCTGTACCAGATGCCGTAGCCAAATGCCGATCTGCTGGTATTAAGGTTATTAT
A3_5   GGTTCGACAATACCATCATCGAGGCTGATACAACAGAGGACCAAACTGGAGGTCAGTACGACAAATCCTCCCTAGGATGGAAGGCTCTGTCCCGAATTGCGGCTTTGTGCAACCGAGCAGAATTCAAGACTGCCCAAGAAAATGTCCCCATCATGAAGAAAGAAGTTAATGGCGATGCCTCCGAAGCTGCTCTTCTCAAGTGTGTGGAATTGGCTATAGGAGATGTGAAGAAATGGCGAACAAAGAACAAGAAAGTTTGTGAATTGCCTTTCAACTCTACGAACAAATATCAAGTTTCAATTCACGAAACTGAAGATACTAATGACCCAAGATACCTTTTGGTAATGAAGGGAGCCCCCGAGAGAATTTTGGAAAGATGTTCGACTATCTTTATCCACGGTGAGGAGAAGCCTCTTGACGACGAGATGAGGGAGGCTTTTAATAACGCCTACTTAGAATTGGGCGGTTTGGGAGAGCGAGTACTTGGATTCTGCGACTACATGCTCCCCTCAGATAAATTCCCCGTTGGCTATCCTTTCGATGCCGACTCCTGCAACTTCCCAGTTCACGGTCTCAGGTTTGTAGGCCTCATGTCTATGATTGATCCTCCAAGAGCCGCTGTACCAGATGCCGTAGCCAAATGCCGATCTGCTGGTATTAAGGTTATTAT
B2_1   GGTTCGACAATACCATCATCGAGGCTGATACAACAGAGGACCAAACTGGAGGTCAGTACGATAAATCCTCCCTAGGATGGAAGGCTCTGTCCCGAATTGCGGCTTTGTGCAACCGAGCAGAATTCAAGACTGCCCAAGAAAATGTCCCCATCATGAAGAAAGAAGTTAATGGCGATGCCTCCGAAGCTGCTCTTCTCAAGTGTGTGGAATTGGCTGTAGGAGATGTGAAGAAATGGCGAGCAAAGAACAAAAAAGTTTGTGAATTGCCTTTCAACTCTACGAACAAATATCAAGTTTCAATTCACGAAACTGAAGATACTAATGACCCAAGATACCTTTTGGTAATGAAGGGAGCCCCCGAGAGAATTTTGGAAAGATGTTCGACTATCTTTATCCACGGTGAGGAGAAGCCTCTTGACGACGAGATGAGGGAGGCTTTTAATAACGCCTACTTAGAATTGGGCGGTTTGGGCGAGCGAGTACTTGGATTCTGCGACTACATGCTCCCCTCAGATAAATTCCCCGTTGGCTATCCTTTCGATGCCGACTCCTGCAACTTCCCAGTTCACGGTCTCAGGTTTGTAGGCCTCATGTCTATGATTGATCCTCCAAGAGCCGCTGTACCAGATGCCGTAGCCAAATGCCGATCTGCTGGTATTAAGGTTATTAT
B2_2   GGTTCGACAATACCATCATCGAGGCTGATACAACAGAGGACCAAACTGGAGGTCAGTACGATAAATCCTCCCTAGGATGGAAGGCTCTGTCCCGAATTGCGGCTTTGTGCAACCGAGCAGAATTCAAGACTGCCCAAGAAAATGTCCCCATCATGAAGAAAGAAGTTAATGGCGATGCCTCCGAAGCTGCTCTTCTCAAGTGTGTGGAATTGGCTGTAGGAGATGTGAAGAAATGGCGAGCAAAGAACAAAAAAGTTTGTGAATTGCCTTTCAACTCTACGAACAAATATCAAGTTTCAATTCACGAAACTGAAGATACTAATGACCCAAGATACCTTTTGGTAATGAAGGGAGCCCCCGAGAGAATTTTGGAAAGATGTTCGACTATCTTTATCCACGGTGAGGAGAAGCCTCTTGACGACGAGATGAGGGAGGCTTTTAATAACGCCTACTTAGAATTGGGCGGTTTGGGCGAGCGAGTACTTGGATTCTGCGACTACATGCTCCCCTCAGATAAATTCCCCGTTGGCTATCCTTTCGATGCCGACTCCTGCAACTTCCCAGTTCACGGTCTCAGGTTTGTAGGCCTCATGTCTATGATTGATCCTCCAAGAGCCGCTGTACCAGATGCCGTAGCCAAATGCCGATCTGCTGGTATTAAGGTTATTAT
B2_5   GGTTCGACAATACCATCATCGAGGCTGATACAACAGAGGACCAAACTGGAGGTCAGTACGATAAATCCTCCCTAGGATGGAAGGCTCTGTCCCGAATTGCGGCTTTGTGCAACCGAGCAGAATTCAAGACTGCCCAAGAAAATGTCCCCATCATGAAGAAAGAAGTTAATGGCGATGCCTCCGAAGCTGCTCTTCTCAAGTGTGTGGAATTGGCTGTAGGAGATGTGAAGAAATGGCGAGCAAAGAACAAAAAAGTTTGTGAATTGCCTTTCAACTCTACGAACAAATATCAAGTTTCAATTCACGAAACTGAAGATACTAATGACCCAAGATACCTTTTGGTAATGAAGGGAGCCCCCGAGAGAATTTTGGAAAGATGTTCGACTATCTTTATCCACGGTGAGGAGAAGCCTCTTGACGACGAGATGAGGGAGGCTTTTAATAACGCCTACTTAGAATTGGGCGGTTTGGGCGAGCGAGTACTTGGATTCTGCGACTACATGCTCCCCTCAGATAAATTCCCCGTTGGCTATCCTTTCGATGCCGACTCCTGCAACTTCCCAGTTCACGGTCTCAGGTTTGTAGGCCTCATGTCTATGATTGATCCTCCAAGAGCCGCTGTACCAGATGCCGTAGCCAAATGCCGATCTGCTGGTATTAAGGTTATTAT
B2_4   GGTTCGACAATACCATCATCGAGGCTGATACAACAGAGGACCAAACTGGAGGTCAGTACGATAAATCCTCCCTAGGATGGAAGGCTCTGTCCCGAATTGCGGCTTTGTGCAACCGAGCAGAATTCAAGACTGCCCAAGAAAATGTCCCCATCATGAAGAAAGAAGTTAATGGCGATGCCTCCGAAGCTGCTCTTCTCAAGTGTGTGGAATTGGCTGTAGGAGATGTGAAGAAATGGCGAGCAAAGAACAAAAAAGTTTGTGAATTGCCTTTCAACTCTACGAACAAATATCAAGTTTCAATTCACGAAACTGAAGATACTAATGACCCAAGATACCTTTTGGTAATGAAGGGAGCCCCCGAGAGAATTTTGGAAAGATGTTCGACTATCTTTATCCACGGTGAGGAGAAGCCTCTTGACGACGAGATGAGGGAGGCTTTTAATAACGCCTACTTAGAATTGGGCGGTTTGGGCGAGCGAGTACTTGGATTCTGCGACTACATGCTCCCCTCAGATAAATTCCCCGTTGGCTATCCTTTCGATGCCGACTCCTGCAACTTCCCAGTTCACGGTCTCAGGTTTGTAGGCCTCATGTCTATGATTGATCCTCCAAGAGCCGCTGTACCAGATGCCGTAGCCAAATGCCGATCTGCTGGTATTAAGGTTATTAT
B4_2   GGTTCGACAATACCATCATCGAGGCTGATACAACAGAGGACCAAACTGGAGGTCAGTACGATAAATCCTCCCTAGGATGGAAGGCTCTGTCCCGAATTGCGGCTTTGTGCAACCGAGCAGAATTCAAGACTGCCCAAGAAAATGTCCCCATCATGAAGAAAGAAGTTAATGGCGATGCCTCCGAAGCTGCTCTTCTCAAGTGTGTGGAATTGGCTGTAGGAGATGTGAAGAAATGGCGAGCAAAGAACAAAAAAGTTTGTGAATTGCCTTTCAACTCTACGAACAAATATCAAGTTTCAATTCACGAAACTGAAGATACTAATGACCCAAGATACCTTTTGGTAATGAAGGGAGCCCCCGAGAGAATTTTGGAAAGATGTTCGACTATCTTTATCCACGGTGAGGAGAAGCCTCTTGACGACGAGATGAGGGAGGCTTTTAATAACGCCTACTTAGAATTGGGCGGTTTGGGCGAGCGAGTACTTGGATTCTGCGACTACATGCTCCCCTCAGATAAATTCCCCGTTGGCTATCCTTTCGATGCCGACTCCTGCAACTTCCCAGTTCACGGTCTCAGGTTTGTAGGCCTCATGTCTATGATTGATCCTCCAAGAGCCGCTGTACCAGATGCCGTAGCCAAATGCCGATCTGCTGGTATTAAGGTTATTAT
B4_3   GGTTCGACAATACCATCATCGAGGCTGATACAACAGAGGACCAAACTGGAGGTCAGTACGATAAATCCTCCCTAGGATGGAAGGCTCTGTCCCGAATTGCGGCTTTGTGCAACCGAGCAGAATTCAAGACTGCCCAAGAAAATGTCCCCATCATGAAGAAAGAAGTTAATGGCGATGCCTCCGAAGCTGCTCTTCTCAAGTGTGTGGAATTGGCTGTAGGAGATGTGAAGAAATGGCGAGCAAAGAACAAAAAAGTTTGTGAATTGCCTTTCAACTCTACGAACAAATATCAAGTTTCAATTCACGAAACTGAAGATACTAATGACCCAAGATACCTTTTGGTAATGAAGGGAGCCCCCGAGAGAATTTTGGAAAGATGTTCGACTATCTTTATCCACGGTGAGGAGAAGCCTCTTGACGACGAGATGAGGGAGGCTTTTAATAACGCCTACTTAGAATTGGGCGGTTTGGGCGAGCGAGTACTTGGATTCTGCGACTACATGCTCCCCTCAGATAAATTCCCCGTTGGCTATCCTTTCGATGCCGACTCCTGCAACTTCCCAGTTCACGGTCTCAGGTTTGTAGGCCTCATGTCTATGATTGATCCTCCAAGAGCCGCTGTACCAGATGCCGTAGCCAAATGCCGATCTGCTGGTATTAAGGTTATTAT
B4_4   GGTTCGACAATACCATCATCGAGGCTGATACAACAGAGGACCAAACTGGAGGTCAGTACGATAAATCCTCCCTAGGATGGAAGGCTCTGTCCCGAATTGCGGCTTTGTGCAACCGAGCAGAATTCAAGACTGCCCAAGAAAATGTCCCCATCATGAAGAAAGAAGTTAATGGCGATGCCTCCGAAGCTGCTCTTCTCAAGTGTGTGGAATTGGCTGTAGGAGATGTGAAGAAATGGCGAGCAAAGAACAAAAAAGTTTGTGAATTGCCTTTCAACTCTACGAACAAATATCAAGTTTCAATTCACGAAACTGAAGATACTAATGACCCAAGATACCTTTTGGTAATGAAGGGAGCCCCCGAGAGAATTTTGGAAAGATGTTCGACTATCTTTATCCACGGTGAGGAGAAGCCTCTTGACGACGAGATGAGGGAGGCTTTTAATAACGCCTACTTAGAATTGGGCGGTTTGGGCGAGCGAGTACTTGGATTCTGCGACTACATGCTCCCCTCAGATAAATTCCCCGTTGGCTATCCTTTCGATGCCGACTCCTGCAACTTCCCAGTTCACGGTCTCAGGTTTGTAGGCCTCATGTCTATGATTGATCCTCCAAGAGCCGCTGTACCAGATGCCGTAGCCAAATGCCGATCTGCTGGTATTAAGGTTATTAT
B4_5   GGTTCGACAATACCATCATCGAGGCTGATACAACAGAGGACCAAACTGGAGGTCAGTACGATAAATCCTCCCTAGGATGGAAGGCTCTGTCCCGAATTGCGGCTTTGTGCAACCGAGCAGAATTCAAGACTGCCCAAGAAAATGTCCCCATCATGAAGAAAGAAGTTAATGGCGATGCCTCCGAAGCTGCTCTTCTCAAGTGTGTGGAATTGGCTGTAGGAGATGTGAAGAAATGGCGAGCAAAGAACAAAAAAGTTTGTGAATTGCCTTTCAACTCTACGAACAAATATCAAGTTTCAATTCACGAAACTGAAGATACTAATGACCCAAGATACCTTTTGGTAATGAAGGGAGCCCCCGAGAGAATTTTGGAAAGATGTTCGACTATCTTTATCCACGGTGAGGAGAAGCCTCTTGACGACGAGATGAGGGAGGCTTTTAATAACGCCTACTTAGAATTGGGCGGTTTGGGCGAGCGAGTACTTGGATTCTGCGACTACATGCTCCCCTCAGATAAATTCCCCGTTGGCTATCCTTTCGATGCCGACTCCTGCAACTTCCCAGTTCACGGTCTCAGGTTTGTAGGCCTCATGTCTATGATTGATCCTCCAAGAGCCGCTGTACCAGATGCCGTAGCCAAATGCCGATCTGCTGGTATTAAGGTTATTAT
B5_1   GGTTCGACAATACCATCATCGAGGCTGATACAACAGAGGACCAAACTGGAGGTCAGTACGATAAATCCTCCCTAGGATGGAAGGCTCTGTCCCGAATTGCGGCTTTGTGCAACCGAGCAGAATTCAAGACTGCCCAAGAAAATGTCCCCATCATGAAGAAAGAAGTTAATGGCGATGCCTCCGAAGCTGCTCTTCTCAAGTGTGTGGAATTGGCTGTAGGAGATGTGAAGAAATGGCGAGCAAAGAACAAAAAAGTTTGTGAATTGCCTTTCAACTCTACGAACAAATATCAAGTTTCAATTCACGAAACTGAAGATACTAATGACCCAAGATACCTTTTGGTAATGAAGGGAGCCCCCGAGAGAATTTTGGAAAGATGTTCGACTATCTTTATCCACGGTGAGGAGAAGCCTCTTGACGACGAGATGAGGGAGGCTTTTAATAACGCCTACTTAGAATTGGGCGGTTTGGGCGAGCGAGTACTTGGATTCTGCGACTACATGCTCCCCTCAGATAAATTCCCCGTTGGCTATCCTTTCGATGCCGACTCCTGCAACTTCCCAGTTCACGGTCTCAGGTTTGTAGGCCTCATGTCTATGATTGATCCTCCAAGAGCCGCTGTACCAGATGCCGTAGCCAAATGCCGATCTGCTGGTATTAAGGTTATTAT
B5_2   GGTTCGACAATACCATCATCGAGGCTGATACAACAGAGGACCAAACTGGAGGTCAGTACGATAAATCCTCCCTAGGATGGAAGGCTCTGTCCCGAATTGCGGCTTTGTGCAACCGAGCAGAATTCAAGACTGCCCAAGAAAATGTCCCCATCATGAAGAAAGAAGTTAATGGCGATGCCTCCGAAGCTGCTCTTCTCAAGTGTGTGGAATTGGCTGTAGGAGATGTGAAGAAATGGCGAGCAAAGAACAAAAAAGTTTGTGAATTGCCTTTCAACTCTACGAACAAATATCAAGTTTCAATTCACGAAACTGAAGATACTAATGACCCAAGATACCTTTTGGTAATGAAGGGAGCCCCCGAGAGAATTTTGGAAAGATGTTCGACTATCTTTATCCACGGTGAGGAGAAGCCTCTTGACGACGAGATGAGGGAGGCTTTTAATAACGCCTACTTAGAATTGGGCGGTTTGGGCGAGCGAGTACTTGGATTCTGCGACTACATGCTCCCCTCAGATAAATTCCCCGTTGGCTATCCTTTCGATGCCGACTCCTGCAACTTCCCAGTTCACGGTCTCAGGTTTGTAGGCCTCATGTCTATGATTGATCCTCCAAGAGCCGCTGTACCAGATGCCGTAGCCAAATGCCGATCTGCTGGTATTAAGGTTATTAT
B5_3   GGTTCGACAATACCATCATCGAGGCTGATACAACAGAGGACCAAACTGGAGGTCAGTACGATAAATCCTCCCTAGGATGGAAGGCTCTGTCCCGAATTGCGGCTTTGTGCAACCGAGCAGAATTCAAGACTGCCCAAGAAAATGTCCCCATCATGAAGAAAGAAGTTAATGGCGATGCCTCCGAAGCTGCTCTTCTCAAGTGTGTGGAATTGGCTGTAGGAGATGTGAAGAAATGGCGAGCAAAGAACAAAAAAGTTTGTGAATTGCCTTTCAACTCTACGAACAAATATCAAGTTTCAATTCACGAAACTGAAGATACTAATGACCCAAGATACCTTTTGGTAATGAAGGGAGCCCCCGAGAGAATTTTGGAAAGATGTTCGACTATCTTTATCCACGGTGAGGAGAAGCCTCTTGACGACGAGATGAGGGAGGCTTTTAATAACGCCTACTTAGAATTGGGCGGTTTGGGCGAGCGAGTACTTGGATTCTGCGACTACATGCTCCCCTCAGATAAATTCCCCGTTGGCTATCCTTTCGATGCCGACTCCTGCAACTTCCCAGTTCACGGTCTCAGGTTTGTAGGCCTCATGTCTATGATTGATCCTCCAAGAGCCGCTGTACCAGATGCCGTAGCCAAATGCCGATCTGCTGGTATTAAGGTTATTAT
B5_4   GGTTCGACAATACCATCATCGAGGCTGATACAACAGAGGACCAAACTGGAGGTCAGTACGATAAATCCTCCCTAGGATGGAAGGCTCTGTCCCGAATTGCGGCTTTGTGCAACCGAGCAGAATTCAAGACTGCCCAAGAAAATGTCCCCATCATGAAGAAAGAAGTTAATGGCGATGCCTCCGAAGCTGCTCTTCTCAAGTGTGTGGAATTGGCTGTAGGAGATGTGAAGAAATGGCGAGCAAAGAACAAAAAAGTTTGTGAATTGCCTTTCAACTCTACGAACAAATATCAAGTTTCAATTCACGAAACTGAAGATACTAATGACCCAAGATACCTTTTGGTAATGAAGGGAGCCCCCGAGAGAATTTTGGAAAGATGTTCGACTATCTTTATCCACGGTGAGGAGAAGCCTCTTGACGACGAGATGAGGGAGGCTTTTAATAACGCCTACTTAGAATTGGGCGGTTTGGGCGAGCGAGTACTTGGATTCTGCGACTACATGCTCCCCTCAGATAAATTCCCCGTTGGCTATCCTTTCGATGCCGACTCCTGCAACTTCCCAGTTCACGGTCTCAGGTTTGTAGGCCTCATGTCTATGATTGATCCTCCAAGAGCCGCTGTACCAGATGCCGTAGCCAAATGCCGATCTGCTGGTATTAAGGTTATTAT
B5_5   GGTTCGACAATACCATCATCGAGGCTGATACAACAGAGGACCAAACTGGAGGTCAGTACGATAAATCCTCCCTAGGATGGAAGGCTCTGTCCCGAATTGCGGCTTTGTGCAACCGAGCAGAATTCAAGACTGCCCAAGAAAATGTCCCCATCATGAAGAAAGAAGTTAATGGCGATGCCTCCGAAGCTGCTCTTCTCAAGTGTGTGGAATTGGCTGTAGGAGATGTGAAGAAATGGCGAGCAAAGAACAAAAAAGTTTGTGAATTGCCTTTCAACTCTACGAACAAATATCAAGTTTCAATTCACGAAACTGAAGATACTAATGACCCAAGATACCTTTTGGTAATGAAGGGAGCCCCCGAGAGAATTTTGGAAAGATGTTCGACTATCTTTATCCACGGTGAGGAGAAGCCTCTTGACGACGAGATGAGGGAGGCTTTTAATAACGCCTACTTAGAATTGGGCGGTTTGGGCGAGCGAGTACTTGGATTCTGCGACTACATGCTCCCCTCAGATAAATTCCCCGTTGGCTATCCTTTCGATGCCGACTCCTGCAACTTCCCAGTTCACGGTCTCAGGTTTGTAGGCCTCATGTCTATGATTGATCCTCCAAGAGCCGCTGTACCAGATGCCGTAGCCAAATGCCGATCTGCTGGTATTAAGGTTATTAT
B5_6   GGTTCGACAATACCATCATCGAGGCTGATACAACAGAGGACCAAACTGGAGGTCAGTACGATAAATCCTCCCTAGGATGGAAGGCTCTGTCCCGAATTGCGGCTTTGTGCAACCGAGCAGAATTCAAGACTGCCCAAGAAAATGTCCCCATCATGAAGAAAGAAGTTAATGGCGATGCCTCCGAAGCTGCTCTTCTCAAGTGTGTGGAATTGGCTGTAGGAGATGTGAAGAAATGGCGAGCAAAGAACAAAAAAGTTTGTGAATTGCCTTTCAACTCTACGAACAAATATCAAGTTTCAATTCACGAAACTGAAGATACTAATGACCCAAGATACCTTTTGGTAATGAAGGGAGCCCCCGAGAGAATTTTGGAAAGATGTTCGACTATCTTTATCCACGGTGAGGAGAAGCCTCTTGACGACGAGATGAGGGAGGCTTTTAATAACGCCTACTTAGAATTGGGCGGTTTGGGCGAGCGAGTACTTGGATTCTGCGACTACATGCTCCCCTCAGATAAATTCCCCGTTGGCTATCCTTTCGATGCCGACTCCTGCAACTTCCCAGTTCACGGTCTCAGGTTTGTAGGCCTCATGTCTATGATTGATCCTCCAAGAGCCGCTGTACCAGATGCCGTAGCCAAATGCCGATCTGCTGGTATTAAGGTTATTAT
B5_7   GGTTCGACAATACCATCATCGAGGCTGATACAACAGAGGACCAAACTGGAGGTCAGTACGATAAATCCTCCCTAGGATGGAAGGCTCTGTCCCGAATTGCGGCTTTGTGCAACCGAGCAGAATTCAAGACTGCCCAAGAAAATGTCCCCATCATGAAGAAAGAAGTTAATGGCGATGCCTCCGAAGCTGCTCTTCTCAAGTGTGTGGAATTGGCTGTAGGAGATGTGAAGAAATGGCGAGCAAAGAACAAAAAAGTTTGTGAATTGCCTTTCAACTCTACGAACAAATATCAAGTTTCAATTCACGAAACTGAAGATACTAATGACCCAAGATACCTTTTGGTAATGAAGGGAGCCCCCGAGAGAATTTTGGAAAGATGTTCGACTATCTTTATCCACGGTGAGGAGAAGCCTCTTGACGACGAGATGAGGGAGGCTTTTAATAACGCCTACTTAGAATTGGGCGGTTTGGGCGAGCGAGTACTTGGATTCTGCGACTACATGCTCCCCTCAGATAAATTCCCCGTTGGCTATCCTTTCGATGCCGACTCCTGCAACTTCCCAGTTCACGGTCTCAGGTTTGTAGGCCTCATGTCTATGATTGATCCTCCAAGAGCCGCTGTACCAGATGCCGTAGCCAAATGCCGATCTGCTGGTATTAAGGTTATTAT
B5_8   GGTTCGACAATACCATCATCGAGGCTGATACAACAGAGGACCAAACTGGAGGTCAGTACGATAAATCCTCCCTAGGATGGAAGGCTCTGTCCCGAATTGCGGCTTTGTGCAACCGAGCAGAATTCAAGACTGCCCAAGAAAATGTCCCCATCATGAAGAAAGAAGTTAATGGCGATGCCTCCGAAGCTGCTCTTCTCAAGTGTGTGGAATTGGCTGTAGGAGATGTGAAGAAATGGCGAGCAAAGAACAAAAAAGTTTGTGAATTGCCTTTCAACTCTACGAACAAATATCAAGTTTCAATTCACGAAACTGAAGATACTAATGACCCAAGATACCTTTTGGTAATGAAGGGAGCCCCCGAGAGAATTTTGGAAAGATGTTCGACTATCTTTATCCACGGTGAGGAGAAGCCTCTTGACGACGAGATGAGGGAGGCTTTTAATAACGCCTACTTAGAATTGGGCGGTTTGGGCGAGCGAGTACTTGGATTCTGCGACTACATGCTCCCCTCAGATAAATTCCCCGTTGGCTATCCTTTCGATGCCGACTCCTGCAACTTCCCAGTTCACGGTCTCAGGTTTGTAGGCCTCATGTCTATGATTGATCCTCCAAGAGCCGCTGTACCAGATGCCGTAGCCAAATGCCGATCTGCTGGTATTAAGGTTATTAT
B5_9   GGTTCGACAATACCATCATCGAGGCTGATACAACAGAGGACCAAACTGGAGGTCAGTACGATAAATCCTCCCTAGGATGGAAGGCTCTGTCCCGAATTGCGGCTTTGTGCAACCGAGCAGAATTCAAGACTGCCCAAGAAAATGTCCCCATCATGAAGAAAGAAGTTAATGGCGATGCCTCCGAAGCTGCTCTTCTCAAGTGTGTGGAATTGGCTGTAGGAGATGTGAAGAAATGGCGAGCAAAGAACAAAAAAGTTTGTGAATTGCCTTTCAACTCTACGAACAAATATCAAGTTTCAATTCACGAAACTGAAGATACTAATGACCCAAGATACCTTTTGGTAATGAAGGGAGCCCCCGAGAGAATTTTGGAAAGATGTTCGACTATCTTTATCCACGGTGAGGAGAAGCCTCTTGACGACGAGATGAGGGAGGCTTTTAATAACGCCTACTTAGAATTGGGCGGTTTGGGCGAGCGAGTACTTGGATTCTGCGACTACATGCTCCCCTCAGATAAATTCCCCGTTGGCTATCCTTTCGATGCCGACTCCTGCAACTTCCCAGTTCACGGTCTCAGGTTTGTAGGCCTCATGTCTATGATTGATCCTCCAAGAGCCGCTGTACCAGATGCCGTAGCCAAATGCCGATCTGCTGGTATTAAGGTTATTAT
B5_10  GGTTCGACAATACCATCATCGAGGCTGATACAACAGAGGACCAAACTGGAGGTCAGTACGATAAATCCTCCCTAGGATGGAAGGCTCTGTCCCGAATTGCGGCTTTGTGCAACCGAGCAGAATTCAAGACTGCCCAAGAAAATGTCCCCATCATGAAGAAAGAAGTTAATGGCGATGCCTCCGAAGCTGCTCTTCTCAAGTGTGTGGAATTGGCTGTAGGAGATGTGAAGAAATGGCGAGCAAAGAACAAAAAAGTTTGTGAATTGCCTTTCAACTCTACGAACAAATATCAAGTTTCAATTCACGAAACTGAAGATACTAATGACCCAAGATACCTTTTGGTAATGAAGGGAGCCCCCGAGAGAATTTTGGAAAGATGTTCGACTATCTTTATCCACGGTGAGGAGAAGCCTCTTGACGACGAGATGAGGGAGGCTTTTAATAACGCCTACTTAGAATTGGGCGGTTTGGGCGAGCGAGTACTTGGATTCTGCGACTACATGCTCCCCTCAGATAAATTCCCCGTTGGCTATCCTTTCGATGCCGACTCCTGCAACTTCCCAGTTCACGGTCTCAGGTTTGTAGGCCTCATGTCTATGATTGATCCTCCAAGAGCCGCTGTACCAGATGCCGTAGCCAAATGCCGATCTGCTGGTATTAAGGTTATTAT
C2_1   GGTTCGACAATACCATCATCGAGGCTGATACAACAGAGGACCAAACTGGAGGTCAGTACGACAAATCCTCCCTAGGGTGGAAGGCTCTGTCCCGAATTGCGGCTTTGTGCAACCGAGCAGAATTCAAGACTGCCCAAGAAAATGTCCCCATCATGAAGAAAGAAGTTAATGGCGATGCCTCCGAAGCTGCTCTTCTTAAGTGTGTGGAATTGGCTGTAGGAGATGTGAAGAAATGGCGAGCAAAGAACAAGAAAGTTTGTGAATTGCCTTTCAACTCTACGAACAAATATCAAGTTTCAATTCACGAAACTGAAGATACCAATGACCCAAGATACCTTTTGGTAATGAAGGGAGCCCCCGAGAGAATTTTGGAAAGATGTTCGACTATCTTTATCCACGGCGAGGAGAAGCCTCTTGACGATGAGATGAGGGAAGCTTTTAATAACGCCTACTTAGAATTGGGCGGTTTGGGCGAGCGAGTACTTGGATTCTGCGACTACATGCTCCCCTCAGATAAATTCCCCGTTGGCTATCCTTTCGATGCTGACTCCTGCAACTTCCCAGTTCACGGTCTCAGGTTTGTAGGCCTCATGTCTATGATTGATCCTCCAAGAGCCGCTGTACCAGATGCCGTAGCCAAATGCCGATCTGCTGGTATTAAGGTTATTAT
C2_2   GGTTCGACAATACCATCATCGAGGCTGATACAACAGAGGACCAAACTGGAGGTCAGTACGACAAATCCTCCCTAGGGTGGAAGGCTCTGTCCCGAATTGCGGCTTTGTGCAACCGAGCAGAATTCAAGACTGCCCAAGAAAATGTCCCCATCATGAAGAAAGAAGTTAATGGCGATGCCTCCGAAGCTGCTCTTCTTAAGTGTGTGGAATTGGCTGTAGGAGATGTGAAGAAATGGCGAGCAAAGAACAAGAAAGTTTGTGAATTGCCTTTCAACTCTACGAACAAATATCAAGTTTCAATTCACGAAACTGAAGATACCAATGACCCAAGATACCTTTTGGTAATGAAGGGAGCCCCCGAGAGAATTTTGGAAAGATGTTCGACTATCTTTATCCACGGCGAGGAGAAGCCTCTTGACGATGAGATGAGGGAAGCTTTTAATAACGCCTACTTAGAATTGGGCGGTTTGGGCGAGCGAGTACTTGGATTCTGCGACTACATGCTCCCCTCAGATAAATTCCCCGTTGGCTATCCTTTCGATGCTGACTCCTGCAACTTCCCAGTTCACGGTCTCAGGTTTGTAGGCCTCATGTCTATGATTGATCCTCCAAGAGCCGCTGTACCAGATGCCGTAGCCAAATGCCGATCTGCTGGTATTAAGGTTATTAT
C2_3   GGTTCGACAATACCATCATCGAGGCTGATACAACAGAGGACCAAACTGGAGGTCAGTACGACAAATCCTCCCTAGGGTGGAAGGCTCTGTCCCGAATTGCGGCTTTGTGCAACCGAGCAGAATTCAAGACTGCCCAAGAAAATGTCCCCATCATGAAGAAAGAAGTTAATGGCGATGCCTCCGAAGCTGCTCTTCTTAAGTGTGTGGAATTGGCTGTAGGAGATGTGAAGAAATGGCGAGCAAAGAACAAGAAAGTTTGTGAATTGCCTTTCAACTCTACGAACAAATATCAAGTTTCAATTCACGAAACTGAAGATACCAATGACCCAAGATACCTTTTGGTAATGAAGGGAGCCCCCGAGAGAATTTTGGAAAGATGTTCGACTATCTTTATCCACGGCGAGGAGAAGCCTCTTGACGATGAGATGAGGGAAGCTTTTAATAACGCCTACTTAGAATTGGGCGGTTTGGGCGAGCGAGTACTTGGATTCTGCGACTACATGCTCCCCTCAGATAAATTCCCCGTTGGCTATCCTTTCGATGCTGACTCCTGCAACTTCCCAGTTCACGGTCTCAGGTTTGTAGGCCTCATGTCTATGATTGATCCTCCAAGAGCCGCTGTACCAGATGCCGTAGCCAAATGCCGATCTGCTGGTATTAAGGTTATTAT
C2_4   GGTTCGACAATACCATCATCGAGGCTGATACAACAGAGGACCAAACTGGAGGTCAGTACGACAAATCCTCCCTAGGGTGGAAGGCTCTGTCCCGAATTGCGGCTTTGTGCAACCGAGCAGAATTCAAGACTGCCCAAGAAAATGTCCCCATCATGAAGAAAGAAGTTAATGGCGATGCCTCCGAAGCTGCTCTTCTTAAGTGTGTGGAATTGGCTGTAGGAGATGTGAAGAAATGGCGAGCAAAGAACAAGAAAGTTTGTGAATTGCCTTTCAACTCTACGAACAAATATCAAGTTTCAATTCACGAAACTGAAGATACCAATGACCCAAGATACCTTTTGGTAATGAAGGGAGCCCCCGAGAGAATTTTGGAAAGATGTTCGACTATCTTTATCCACGGCGAGGAGAAGCCTCTTGACGATGAGATGAGGGAAGCTTTTAATAACGCCTACTTAGAATTGGGCGGTTTGGGCGAGCGAGTACTTGGATTCTGCGACTACATGCTCCCCTCAGATAAATTCCCCGTTGGCTATCCTTTCGATGCTGACTCCTGCAACTTCCCAGTTCACGGTCTCAGGTTTGTAGGCCTCATGTCTATGATTGATCCTCCAAGAGCCGCTGTACCAGATGCCGTAGCCAAATGCCGATCTGCTGGTATTAAGGTTATTAT
C1_2   GGTTCGACAATACCATCATCGAGGCTGATACAACAGAGGACCAAACTGGAGGTCAGTACGACAAATCCTCCCTAGGGTGGAAGGCTCTGTCCCGAATTGCGGCTTTGTGCAACCGAGCAGAATTCAAGACTGCCCAAGAAAATGTCCCCATCATGAAGAAAGAAGTTAATGGCGATGCCTCCGAAGCTGCTCTTCTTAAGTGTGTGGAATTGGCTGTAGGAGATGTGAAGAAATGGCGAGCAAAGAACAAGAAAGTTTGTGAATTGCCTTTCAACTCTACGAACAAATATCAAGTTTCAATTCACGAAACTGAAGATACCAATGACCCAAGATACCTTTTGGTAATGAAGGGAGCCCCCGAGAGAATTTTGGAAAGATGTTCGACTATCTTTATCCACGGCGAGGAGAAGCCTCTTGACGATGAGATGAGGGAAGCTTTTAATAACGCCTACTTAGAATTGGGCGGTTTGGGCGAGCGAGTACTTGGATTCTGCGACTACATGCTCCCCTCAGATAAATTCCCCGTTGGCTATCCTTTCGATGCTGACTCCTGCAACTTCCCAGTTCACGGTCTCAGGTTTGTAGGCCTCATGTCTATGATTGATCCTCCAAGAGCCGCTGTACCAGATGCCGTAGCCAAATGCCGATCTGCTGGTATTAAGGTTATTAT
C1_3   GGTTCGACAATACCATCATCGAGGCTGATACAACAGAGGACCAAACTGGAGGTCAGTACGACAAATCCTCCCTAGGGTGGAAGGCTCTGTCCCGAATTGCGGCTTTGTGCAACCGAGCAGAATTCAAGACTGCCCAAGAAAATGTCCCCATCATGAAGAAAGAAGTTAATGGCGATGCCTCCGAAGCTGCTCTTCTTAAGTGTGTGGAATTGGCTGTAGGAGATGTGAAGAAATGGCGAGCAAAGAACAAGAAAGTTTGTGAATTGCCTTTCAACTCTACGAACAAATATCAAGTTTCAATTCACGAAACTGAAGATACCAATGACCCAAGATACCTTTTGGTAATGAAGGGAGCCCCCGAGAGAATTTTGGAAAGATGTTCGACTATCTTTATCCACGGCGAGGAGAAGCCTCTTGACGATGAGATGAGGGAAGCTTTTAATAACGCCTACTTAGAATTGGGCGGTTTGGGCGAGCGAGTACTTGGATTCTGCGACTACATGCTCCCCTCAGATAAATTCCCCGTTGGCTATCCTTTCGATGCTGACTCCTGCAACTTCCCAGTTCACGGTCTCAGGTTTGTAGGCCTCATGTCTATGATTGATCCTCCAAGAGCCGCTGTACCAGATGCCGTAGCCAAATGCCGATCTGCTGGTATTAAGGTTATTAT
C1_1   GGTTCGACAATACCATCATCGAGGCTGATACAACAGAGGACCAAACTGGAGGTCAGTACGACAAATCCTCCCTAGGGTGGAAGGCTCTGTCCCGAATTGCGGCTTTGTGCAACCGAGCAGAATTCAAGACTGCCCAAGAAAATGTCCCCATCATGAAGAAAGAAGTTAATGGCGATGCCTCCGAAGCTGCTCTTCTTAAGTGTGTGGAATTGGCTGTAGGAGATGTGAAGAAATGGCGAGCAAAGAACAAGAAAGTTTGTGAATTGCCTTTCAACTCTACGAACAAATATCAAGTTTCAATTCACGAAACTGAAGATACCAATGACCCAAGATACCTTTTGGTAATGAAGGGAGCCCCCGAGAGAATTTTGGAAAGATGTTCGACTATCTTTATCCACGGCGAGGAGAAGCCTCTTGACGATGAGATGAGGGAAGCTTTTAATAACGCCTACTTAGAATTGGGCGGTTTGGGCGAGCGAGTACTTGGATTCTGCGACTACATGCTCCCCTCAGATAAATTCCCCGTTGGCTATCCTTTCGATGCTGACTCCTGCAACTTCCCAGTTCACGGTCTCAGGTTTGTAGGCCTCATGTCTATGATTGATCCTCCAAGAGCCGCTGTACCAGATGCCGTAGCCAAATGCCGATCTGCTGGTATTAAGGTTATTAT
C1_a1  GGTTCGACAATACCATCATCGAGGCTGATACAACAGAGGACCAAACTGGAGGTCAGTACGACAAATCCTCCCTAGGGTGGAAGGCTCTGTCCCGAATTGCGGCTTTGTGCAACCGAGCAGAATTCAAGACTGCCCAAGAAAATGTCCCCATCATGAAGAAAGAAGTTAATGGCGATGCCTCCGAAGCTGCTCTTCTTAAGTGTGTGGAATTGGCTGTAGGAGATGTGAAGAAATGGCGAGCAAAGAACAAGAAAGTTTGTGAATTGCCTTTCAACTCTACGAACAAATATCAAGTTTCAATTCACGAAACTGAAGATACCAATGACCCAAGATACCTTTTGGTAATGAAGGGAGCCCCCGAGAGAATTTTGGAAAGATGTTCGACTATCTTTATCCACGGCGAGGAGAAGCCTCTTGACGATGAGATGAGGGAAGCTTTTAATAACGCCTACTTAGAATTGGGCGGTTTGGGCGAGCGAGTACTTGGATTCTGCGACTACATGCTCCCCTCAGATAAATTCCCCGTTGGCTATCCTTTCGATGCTGACTCCTGCAACTTCCCAGTTCACGGTCTCAGGTTTGTAGGCCTCATGTCTATGATTGATCCTCCAAGAGCCGCTGTACCAGATGCCGTAGCCAAATGCCGATCTGCTGGTATTAAGGTTATTAT
C1_a3  GGTTCGACAATACCATCATCGAGGCTGATACAACAGAGGACCAAACTGGAGGTCAGTACGACAAATCCTCCCTAGGGTGGAAGGCTCTGTCCCGAATTGCGGCTTTGTGCAACCGAGCAGAATTCAAGACTGCCCAAGAAAATGTCCCCATCATGAAGAAAGAAGTTAATGGCGATGCCTCCGAAGCTGCTCTTCTTAAGTGTGTGGAATTGGCTGTAGGAGATGTGAAGAAATGGCGAGCAAAGAACAAGAAAGTTTGTGAATTGCCTTTCAACTCTACGAACAAATATCAAGTTTCAATTCACGAAACTGAAGATACCAATGACCCAAGATACCTTTTGGTAATGAAGGGAGCCCCCGAGAGAATTTTGGAAAGATGTTCGACTATCTTTATCCACGGCGAGGAGAAGCCTCTTGACGATGAGATGAGGGAAGCTTTTAATAACGCCTACTTAGAATTGGGCGGTTTGGGCGAGCGAGTACTTGGATTCTGCGACTACATGCTCCCCTCAGATAAATTCCCCGTTGGCTATCCTTTCGATGCTGACTCCTGCAACTTCCCAGTTCACGGTCTCAGGTTTGTAGGCCTCATGTCTATGATTGATCCTCCAAGAGCCGCTGTACCAGATGCCGTAGCCAAATGCCGATCTGCTGGTATTAAGGTTATTAT
C1_a2  GGTTCGACAATACCATCATCGAGGCTGATACAACAGAGGACCAAACTGGAGGTCAGTACGACAAATCCTCCCTAGGGTGGAAGGCTCTGTCCCGAATTGCGGCTTTGTGCAACCGAGCAGAATTCAAGACTGCCCAAGAAAATGTCCCCATCATGAAGAAAGAAGTTAATGGCGATGCCTCCGAAGCTGCTCTTCTTAAGTGTGTGGAATTGGCTGTAGGAGATGTGAAGAAATGGCGAGCAAAGAACAAGAAAGTTTGTGAATTGCCTTTCAACTCTACGAACAAATATCAAGTTTCAATTCACGAAACTGAAGATACCAATGACCCAAGATACCTTTTGGTAATGAAGGGAGCCCCCGAGAGAATTTTGGAAAGATGTTCGACTATCTTTATCCACGGCGAGGAGAAGCCTCTTGACGATGAGATGAGGGAAGCTTTTAATAACGCCTACTTAGAATTGGGCGGTTTGGGCGAGCGAGTACTTGGATTCTGCGACTACATGCTCCCCTCAGATAAATTCCCCGTTGGCTATCCTTTCGATGCTGACTCCTGCAACTTCCCAGTTCACGGTCTCAGGTTTGTAGGCCTCATGTCTATGATTGATCCTCCAAGAGCCGCTGTACCAGATGCCGTAGCCAAATGCCGATCTGCTGGTATTAAGGTTATTAT
C1_a4  GGTTCGACAATACCATCATCGAGGCTGATACAACAGAGGACCAAACTGGAGGTCAGTACGACAAATCCTCCCTAGGGTGGAAGGCTCTGTCCCGAATTGCGGCTTTGTGCAACCGAGCAGAATTCAAGACTGCCCAAGAAAATGTCCCCATCATGAAGAAAGAAGTTAATGGCGATGCCTCCGAAGCTGCTCTTCTTAAGTGTGTGGAATTGGCTGTAGGAGATGTGAAGAAATGGCGAGCAAAGAACAAGAAAGTTTGTGAATTGCCTTTCAACTCTACGAACAAATATCAAGTTTCAATTCACGAAACTGAAGATACCAATGACCCAAGATACCTTTTGGTAATGAAGGGAGCCCCCGAGAGAATTTTGGAAAGATGTTCGACTATCTTTATCCACGGCGAGGAGAAGCCTCTTGACGATGAGATGAGGGAAGCTTTTAATAACGCCTACTTAGAATTGGGCGGTTTGGGCGAGCGAGTACTTGGATTCTGCGACTACATGCTCCCCTCAGATAAATTCCCCGTTGGCTATCCTTTCGATGCTGACTCCTGCAACTTCCCAGTTCACGGTCTCAGGTTTGTAGGCCTCATGTCTATGATTGATCCTCCAAGAGCCGCTGTACCAGATGCCGTAGCCAAATGCCGATCTGCTGGTATTAAGGTTATTAT
D1_3   GGTTCGACAATACCATCATCGAGGCTGATACAACAGAGGACCAAACTGGAGGTCAGTACGACAAATCCTCCCTAGGATGGAAGGCTCTGTCCCGAATTGCGGCTTTGTGCAACCGAGCAGAATTCAAGACTGCCCAAGAAAATGTCCCCATCATGAAGAAAGAAGTTAATGGCGATGCCTCCGAAGCTGCTCTTCTTAAGTGTGTGGAATTGGCTGTAGGAGATGTGAAGAAATGGCGAGCAAAGAACAAGAAAGTTTGTGAATTGCCTTTCAACTCTACGAACAAATATCAAGTTTCAATTCACGAAACTGAAGATACCAATGACCCAAGATACCTTTTGGTAATGAAGGGAGCCCCCGAGAGAATTTTGGAAAGATGTTCGACTATCTTTATCCACGGCGAGGAGAAGCCTCTTGACGATGAGATGAGGGAAGCTTTTAATAACGCCTACTTAGAATTGGGCGGTTTGGGCGAGCGAGTACTTGGATTCTGCGACTACATGCTCCCCTCAGATAAATTCCCCGTTGGCTATCCTTTCGATGCTGACTCCTGCAACTTCCCAGTTCACGGTCTCAGGTTTGTAGGCCTCATGTCTATGATTGATCCTCCAAGAGCCGCTGTACCAGATGCCGTAGCCAAATGCCGATCTGCTGGTATTAAGGTTATTAT
D1_4   GGTTCGACAATACCATCATCGAGGCTGATACAACAGAGGACCAAACTGGAGGTCAGTACGACAAATCCTCCCTAGGATGGAAGGCTCTGTCCCGAATTGCGGCTTTGTGCAACCGAGCAGAATTCAAGACTGCCCAAGAAAATGTCCCCATCATGAAGAAAGAAGTTAATGGCGATGCCTCCGAAGCTGCTCTTCTTAAGTGTGTGGAATTGGCTGTAGGAGATGTGAAGAAATGGCGAGCAAAGAACAAGAAAGTTTGTGAATTGCCTTTCAACTCTACGAACAAATATCAAGTTTCAATTCACGAAACTGAAGATACCAATGACCCAAGATACCTTTTGGTAATGAAGGGAGCCCCCGAGAGAATTTTGGAAAGATGTTCGACTATCTTTATCCACGGCGAGGAGAAGCCTCTTGACGATGAGATGAGGGAAGCTTTTAATAACGCCTACTTAGAATTGGGCGGTTTGGGCGAGCGAGTACTTGGATTCTGCGACTACATGCTCCCCTCAGATAAATTCCCCGTTGGCTATCCTTTCGATGCTGACTCCTGCAACTTCCCAGTTCACGGTCTCAGGTTTGTAGGCCTCATGTCTATGATTGATCCTCCAAGAGCCGCTGTACCAGATGCCGTAGCCAAATGCCGATCTGCTGGTATTAAGGTTATTAT
D2_2   GGTTCGACAATACCATCATCGAGGCTGATACAACAGAGGACCAAACTGGAGGTCAGTACGACAAATCCTCCCTAGGATGGAAGGCTCTGTCCCGAATTGCGGCTTTGTGCAACCGAGCAGAATTCAAGACTGCCCAAGAAAATGTCCCCATCATGAAGAAAGAAGTTAATGGCGATGCCTCCGAAGCTGCTCTTCTTAAGTGTGTGGAATTGGCTGTAGGAGATGTGAAGAAATGGCGAGCAAAGAACAAGAAAGTTTGTGAATTGCCTTTCAACTCTACGAACAAATATCAAGTTTCAATTCACGAAACTGAAGATACCAATGACCCAAGATACCTTTTGGTAATGAAGGGAGCCCCCGAGAGAATTTTGGAAAGATGTTCGACTATCTTTATCCACGGCGAGGAGAAGCCTCTTGACGATGAGATGAGGGAAGCTTTTAATAACGCCTACTTAGAATTGGGCGGTTTGGGCGAGCGAGTACTTGGATTCTGCGACTACATGCTCCCCTCAGATAAATTCCCCGTTGGCTATCCTTTCGATGCTGACTCCTGCAACTTCCCAGTTCACGGTCTCAGGTTTGTAGGCCTCATGTCTATGATTGATCCTCCAAGAGCCGCTGTACCAGATGCCGTAGCCAAATGCCGATCTGCTGGTATTAAGGTTATTAT
D2_3   GGTTCGACAATACCATCATCGAGGCTGATACAACAGAGGACCAAACTGGAGGTCAGTACGACAAATCCTCCCTAGGATGGAAGGCTCTGTCCCGAATTGCGGCTTTGTGCAACCGAGCAGAATTCAAGACTGCCCAAGAAAATGTCCCCATCATGAAGAAAGAAGTTAATGGCGATGCCTCCGAAGCTGCTCTTCTTAAGTGTGTGGAATTGGCTGTAGGAGATGTGAAGAAATGGCGAGCAAAGAACAAGAAAGTTTGTGAATTGCCTTTCAACTCTACGAACAAATATCAAGTTTCAATTCACGAAACTGAAGATACCAATGACCCAAGATACCTTTTGGTAATGAAGGGAGCCCCCGAGAGAATTTTGGAAAGATGTTCGACTATCTTTATCCACGGCGAGGAGAAGCCTCTTGACGATGAGATGAGGGAAGCTTTTAATAACGCCTACTTAGAATTGGGCGGTTTGGGCGAGCGAGTACTTGGATTCTGCGACTACATGCTCCCCTCAGATAAATTCCCCGTTGGCTATCCTTTCGATGCTGACTCCTGCAACTTCCCAGTTCACGGTCTCAGGTTTGTAGGCCTCATGTCTATGATTGATCCTCCAAGAGCCGCTGTACCAGATGCCGTAGCCAAATGCCGATCTGCTGGTATTAAGGTTATTAT
D2_4   GGTTCGACAATACCATCATCGAGGCTGATACAACAGAGGACCAAACTGGAGGTCAGTACGACAAATCCTCCCTAGGATGGAAGGCTCTGTCCCGAATTGCGGCTTTGTGCAACCGAGCAGAATTCAAGACTGCCCAAGAAAATGTCCCCATCATGAAGAAAGAAGTTAATGGCGATGCCTCCGAAGCTGCTCTTCTTAAGTGTGTGGAATTGGCTGTAGGAGATGTGAAGAAATGGCGAGCAAAGAACAAGAAAGTTTGTGAATTGCCTTTCAACTCTACGAACAAATATCAAGTTTCAATTCACGAAACTGAAGATACCAATGACCCAAGATACCTTTTGGTAATGAAGGGAGCCCCCGAGAGAATTTTGGAAAGATGTTCGACTATCTTTATCCACGGCGAGGAGAAGCCTCTTGACGATGAGATGAGGGAAGCTTTTAATAACGCCTACTTAGAATTGGGCGGTTTGGGCGAGCGAGTACTTGGATTCTGCGACTACATGCTCCCCTCAGATAAATTCCCCGTTGGCTATCCTTTCGATGCTGACTCCTGCAACTTCCCAGTTCACGGTCTCAGGTTTGTAGGCCTCATGTCTATGATTGATCCTCCAAGAGCCGCTGTACCAGATGCCGTAGCCAAATGCCGATCTGCTGGTATTAAGGTTATTAT
D2_5   GGTTCGACAATACCATCATCGAGGCTGATACAACAGAGGACCAAACTGGAGGTCAGTACGACAAATCCTCCCTAGGATGGAAGGCTCTGTCCCGAATTGCGGCTTTGTGCAACCGAGCAGAATTCAAGACTGCCCAAGAAAATGTCCCCATCATGAAGAAAGAAGTTAATGGCGATGCCTCCGAAGCTGCTCTTCTTAAGTGTGTGGAATTGGCTGTAGGAGATGTGAAGAAATGGCGAGCAAAGAACAAGAAAGTTTGTGAATTGCCTTTCAACTCTACGAACAAATATCAAGTTTCAATTCACGAAACTGAAGATACCAATGACCCAAGATACCTTTTGGTAATGAAGGGAGCCCCCGAGAGAATTTTGGAAAGATGTTCGACTATCTTTATCCACGGCGAGGAGAAGCCTCTTGACGATGAGATGAGGGAAGCTTTTAATAACGCCTACTTAGAATTGGGCGGTTTGGGCGAGCGAGTACTTGGATTCTGCGACTACATGCTCCCCTCAGATAAATTCCCCGTTGGCTATCCTTTCGATGCTGACTCCTGCAACTTCCCAGTTCACGGTCTCAGGTTTGTAGGCCTCATGTCTATGATTGATCCTCCAAGAGCCGCTGTACCAGATGCCGTAGCCAAATGCCGATCTGCTGGTATTAAGGTTATTAT
D2_9   GGTTCGACAATACCATCATCGAGGCTGATACAACAGAGGACCAAACTGGAGGTCAGTACGACAAATCCTCCCTAGGATGGAAGGCTCTGTCCCGAATTGCGGCTTTGTGCAACCGAGCAGAATTCAAGACTGCCCAAGAAAATGTCCCCATCATGAAGAAAGAAGTTAATGGCGATGCCTCCGAAGCTGCTCTTCTTAAGTGTGTGGAATTGGCTGTAGGAGATGTGAAGAAATGGCGAGCAAAGAACAAGAAAGTTTGTGAATTGCCTTTCAACTCTACGAACAAATATCAAGTTTCAATTCACGAAACTGAAGATACCAATGACCCAAGATACCTTTTGGTAATGAAGGGAGCCCCCGAGAGAATTTTGGAAAGATGTTCGACTATCTTTATCCACGGCGAGGAGAAGCCTCTTGACGATGAGATGAGGGAAGCTTTTAATAACGCCTACTTAGAATTGGGCGGTTTGGGCGAGCGAGTACTTGGATTCTGCGACTACATGCTCCCCTCAGATAAATTCCCCGTTGGCTATCCTTTCGATGCTGACTCCTGCAACTTCCCAGTTCACGGTCTCAGGTTTGTAGGCCTCATGTCTATGATTGATCCTCCAAGAGCCGCTGTACCAGATGCCGTAGCCAAATGCCGATCTGCTGGTATTAAGGTTATTAT
D2_10  GGTTCGACAATACCATCATCGAGGCTGATACAACAGAGGACCAAACTGGAGGTCAGTACGACAAATCCTCCCTAGGATGGAAGGCTCTGTCCCGAATTGCGGCTTTGTGCAACCGAGCAGAATTCAAGACTGCCCAAGAAAATGTCCCCATCATGAAGAAAGAAGTTAATGGCGATGCCTCCGAAGCTGCTCTTCTTAAGTGTGTGGAATTGGCTGTAGGAGATGTGAAGAAATGGCGAGCAAAGAACAAGAAAGTTTGTGAATTGCCTTTCAACTCTACGAACAAATATCAAGTTTCAATTCACGAAACTGAAGATACCAATGACCCAAGATACCTTTTGGTAATGAAGGGAGCCCCCGAGAGAATTTTGGAAAGATGTTCGACTATCTTTATCCACGGCGAGGAGAAGCCTCTTGACGATGAGATGAGGGAAGCTTTTAATAACGCCTACTTAGAATTGGGCGGTTTGGGCGAGCGAGTACTTGGATTCTGCGACTACATGCTCCCCTCAGATAAATTCCCCGTTGGCTATCCTTTCGATGCTGACTCCTGCAACTTCCCAGTTCACGGTCTCAGGTTTGTAGGCCTCATGTCTATGATTGATCCTCCAAGAGCCGCTGTACCAGATGCCGTAGCCAAATGCCGATCTGCTGGTATTAAGGTTATTAT
D4_6   GGTTCGACAATACCATCATCGAGGCTGATACAACAGAGGACCAAACTGGAGGTCAGTACGACAAATCCTCCCTAGGATGGAAGGCTCTGTCCCGAATTGCGGCTTTGTGCAACCGAGCAGAATTCAAGACTGCCCAAGAAAATGTCCCCATCATGAAGAAAGAAGTTAATGGCGATGCCTCCGAAGCTGCTCTTCTTAAGTGTGTGGAATTGGCTGTAGGAGATGTGAAGAAATGGCGAGCAAAGAACAAGAAAGTTTGTGAATTGCCTTTCAACTCTACGAACAAATATCAAGTTTCAATTCACGAAACTGAAGATACCAATGACCCAAGATACCTTTTGGTAATGAAGGGAGCCCCCGAGAGAATTTTGGAAAGATGTTCGACTATCTTTATCCACGGCGAGGAGAAGCCTCTTGACGATGAGATGAGGGAAGCTTTTAATAACGCCTACTTAGAATTGGGCGGTTTGGGCGAGCGAGTACTTGGATTCTGCGACTACATGCTCCCCTCAGATAAATTCCCCGTTGGCTATCCTTTCGATGCTGACTCCTGCAACTTCCCAGTTCACGGTCTCAGGTTTGTAGGCCTCATGTCTATGATTGATCCTCCAAGAGCCGCTGTACCAGATGCCGTAGCCAAATGCCGATCTGCTGGTATTAAGGTTATTAT
D4_7   GGTTCGACAATACCATCATCGAGGCTGATACAACAGAGGACCAAACTGGAGGTCAGTACGACAAATCCTCCCTAGGATGGAAGGCTCTGTCCCGAATTGCGGCTTTGTGCAACCGAGCAGAATTCAAGACTGCCCAAGAAAATGTCCCCATCATGAAGAAAGAAGTTAATGGCGATGCCTCCGAAGCTGCTCTTCTTAAGTGTGTGGAATTGGCTGTAGGAGATGTGAAGAAATGGCGAGCAAAGAACAAGAAAGTTTGTGAATTGCCTTTCAACTCTACGAACAAATATCAAGTTTCAATTCACGAAACTGAAGATACCAATGACCCAAGATACCTTTTGGTAATGAAGGGAGCCCCCGAGAGAATTTTGGAAAGATGTTCGACTATCTTTATCCACGGCGAGGAGAAGCCTCTTGACGATGAGATGAGGGAAGCTTTTAATAACGCCTACTTAGAATTGGGCGGTTTGGGCGAGCGAGTACTTGGATTCTGCGACTACATGCTCCCCTCAGATAAATTCCCCGTTGGCTATCCTTTCGATGCTGACTCCTGCAACTTCCCAGTTCACGGTCTCAGGTTTGTAGGCCTCATGTCTATGATTGATCCTCCAAGAGCCGCTGTACCAGATGCCGTAGCCAAATGCCGATCTGCTGGTATTAAGGTTATTAT
D4_8   GGTTCGACAATACCATCATCGAGGCTGATACAACAGAGGACCAAACTGGAGGTCAGTACGACAAATCCTCCCTAGGATGGAAGGCTCTGTCCCGAATTGCGGCTTTGTGCAACCGAGCAGAATTCAAGACTGCCCAAGAAAATGTCCCCATCATGAAGAAAGAAGTTAATGGCGATGCCTCCGAAGCTGCTCTTCTTAAGTGTGTGGAATTGGCTGTAGGAGATGTGAAGAAATGGCGAGCAAAGAACAAGAAAGTTTGTGAATTGCCTTTCAACTCTACGAACAAATATCAAGTTTCAATTCACGAAACTGAAGATACCAATGACCCAAGATACCTTTTGGTAATGAAGGGAGCCCCCGAGAGAATTTTGGAAAGATGTTCGACTATCTTTATCCACGGCGAGGAGAAGCCTCTTGACGATGAGATGAGGGAAGCTTTTAATAACGCCTACTTAGAATTGGGCGGTTTGGGCGAGCGAGTACTTGGATTCTGCGACTACATGCTCCCCTCAGATAAATTCCCCGTTGGCTATCCTTTCGATGCTGACTCCTGCAACTTCCCAGTTCACGGTCTCAGGTTTGTAGGCCTCATGTCTATGATTGATCCTCCAAGAGCCGCTGTACCAGATGCCGTAGCCAAATGCCGATCTGCTGGTATTAAGGTTATTAT
D4_10  GGTTCGACAATACCATCATCGAGGCTGATACAACAGAGGACCAAACTGGAGGTCAGTACGACAAATCCTCCCTAGGATGGAAGGCTCTGTCCCGAATTGCGGCTTTGTGCAACCGAGCAGAATTCAAGACTGCCCAAGAAAATGTCCCCATCATGAAGAAAGAAGTTAATGGCGATGCCTCCGAAGCTGCTCTTCTTAAGTGTGTGGAATTGGCTGTAGGAGATGTGAAGAAATGGCGAGCAAAGAACAAGAAAGTTTGTGAATTGCCTTTCAACTCTACGAACAAATATCAAGTTTCAATTCACGAAACTGAAGATACCAATGACCCAAGATACCTTTTGGTAATGAAGGGAGCCCCCGAGAGAATTTTGGAAAGATGTTCGACTATCTTTATCCACGGCGAGGAGAAGCCTCTTGACGATGAGATGAGGGAAGCTTTTAATAACGCCTACTTAGAATTGGGCGGTTTGGGCGAGCGAGTACTTGGATTCTGCGACTACATGCTCCCCTCAGATAAATTCCCCGTTGGCTATCCTTTCGATGCTGACTCCTGCAACTTCCCAGTTCACGGTCTCAGGTTTGTAGGCCTCATGTCTATGATTGATCCTCCAAGAGCCGCTGTACCAGATGCCGTAGCCAAATGCCGATCTGCTGGTATTAAGGTTATTAT
E2_1   GGTTCGACAATACCATCATCGAGGCTGATACAACAGAGGACCAAACTGGAGGTCAGTACGACAAATCCTCCCTAGGGTGGAAGGCTCTGTCCCGAATTGCGGCTTTGTGCAACCGAGCAGAATTCAAGACTGCCCAAGAAAATGTCCCCATCATGAAGAAAGAAGTTAATGGCGATGCCTCCGAAGCTGCTCTTCTTAAGTGTGTGGAATTGGCTGTAGGAGATGTGAAGAAATGGCGAGCAAAGAACAAGAAAGTTTGTGAATTGCCTTTCAACTCTACGAACAAATATCAAGTTTCAATTCACGAAACTGAAGATACCAATGACCCAAGATACCTTTTGGTAATGAAGGGAGCCCCCGAGAGAATTTTGGAAAGATGTTCGACTATCTTTATCCACGGCGAGGAGAAGCCTCTTGACGATGAGATGAGGGAAGCTTTTAATAACGCCTACTTAGAATTGGGCGGTTTGGGCGAGCGAGTACTTGGATTCTGCGACTACATGCTCCCCTCAGATAAATTCCCCGTTGGCTATCCTTTCGATGCTGACTCCTGCAACTTCCCAGTTCACGGTCTCAGGTTTGTAGGCCTCATGTCTATGATTGATCCTCCAAGAGCCGCTGTACCAGATGCCGTAGCCAAATGCCGATCTGCTGGTATTAAGGTTATTAT
E2_7   GGTTCGACAATACCATCATCGAGGCTGATACAACAGAGGACCAAACTGGAGGTCAGTACGACAAATCCTCCCTAGGGTGGAAGGCTCTGTCCCGAATTGCGGCTTTGTGCAACCGAGCAGAATTCAAGACTGCCCAAGAAAATGTCCCCATCATGAAGAAAGAAGTTAATGGCGATGCCTCCGAAGCTGCTCTTCTTAAGTGTGTGGAATTGGCTGTAGGAGATGTGAAGAAATGGCGAGCAAAGAACAAGAAAGTTTGTGAATTGCCTTTCAACTCTACGAACAAATATCAAGTTTCAATTCACGAAACTGAAGATACCAATGACCCAAGATACCTTTTGGTAATGAAGGGAGCCCCCGAGAGAATTTTGGAAAGATGTTCGACTATCTTTATCCACGGCGAGGAGAAGCCTCTTGACGATGAGATGAGGGAAGCTTTTAATAACGCCTACTTAGAATTGGGCGGTTTGGGCGAGCGAGTACTTGGATTCTGCGACTACATGCTCCCCTCAGATAAATTCCCCGTTGGCTATCCTTTCGATGCTGACTCCTGCAACTTCCCAGTTCACGGTCTCAGGTTTGTAGGCCTCATGTCTATGATTGATCCTCCAAGAGCCGCTGTACCAGATGCCGTAGCCAAATGCCGATCTGCTGGTATTAAGGTTATTAT
E3_1   GGTTCGACAATACCATCATCGAGGCTGATACAACAGAGGACCAAACTGGAGGTCAGTACGACAAATCCTCCCTAGGATGGAAGGCTCTGTCCCGAATTGCGGCTTTGTGCAACCGAGCAGAATTCAAGACTGCCCAAGAAAATGTCCCCATCATGAAGAAAGAAGTTAATGGCGATGCCTCCGAAGCTGCTCTTCTTAAGTGTGTGGAATTGGCTGTAGGAGATGTGAAGAAATGGCGAGCAAAGAACAAGAAAGTTTGTGAATTGCCTTTCAACTCTACGAACAAATATCAAGTTTCAATTCACGAAACTGAAGATACCAATGACCCAAGATACCTTTTGGTAATGAAGGGAGCCCCCGAGAGAATTTTGGAAAGATGTTCGACTATCTTTATCCACGGCGAGGAGAAGCCTCTTGACGATGAGATGAGGGAAGCTTTTAATAACGCCTACTTAGAATTGGGCGGTTTGGGCGAGCGAGTACTTGGATTCTGCGACTACATGCTCCCCTCAGATAAATTCCCCGTTGGCTATCCTTTCGATGCTGACTCCTGCAACTTCCCAGTTCACGGTCTCAGGTTTGTAGGCCTCATGTCTATGATTGATCCTCCAAGAGCCGCTGTACCAGATGCCGTAGCCAAATGCCGATCTGCTGGTATTAAGGTTATTAT
E3_2   GGTTCGACAATACCATCATCGAGGCTGATACAACAGAGGACCAAACTGGAGGTCAGTACGACAAATCCTCCCTAGGATGGAAGGCTCTGTCCCGAATTGCGGCTTTGTGCAACCGAGCAGAATTCAAGACTGCCCAAGAAAATGTCCCCATCATGAAGAAAGAAGTTAATGGCGATGCCTCCGAAGCTGCTCTTCTTAAGTGTGTGGAATTGGCTGTAGGAGATGTGAAGAAATGGCGAGCAAAGAACAAGAAAGTTTGTGAATTGCCTTTCAACTCTACGAACAAATATCAAGTTTCAATTCACGAAACTGAAGATACCAATGACCCAAGATACCTTTTGGTAATGAAGGGAGCCCCCGAGAGAATTTTGGAAAGATGTTCGACTATCTTTATCCACGGCGAGGAGAAGCCTCTTGACGATGAGATGAGGGAAGCTTTTAATAACGCCTACTTAGAATTGGGCGGTTTGGGCGAGCGAGTACTTGGATTCTGCGACTACATGCTCCCCTCAGATAAATTCCCCGTTGGCTATCCTTTCGATGCTGACTCCTGCAACTTCCCAGTTCACGGTCTCAGGTTTGTAGGCCTCATGTCTATGATTGATCCTCCAAGAGCCGCTGTACCAGATGCCGTAGCCAAATGCCGATCTGCTGGTATTAAGGTTATTAT
;
end;
